# Supplementary material for: GWAS and eQTL analysis identifies a SNP associated with both residual feed intake and GFRA2 expression in beef cattle
Source: Sci Rep. 2018 Sep 24;8:14301. doi: 10.1038/s41598-018-32374-6 (PMC6155370; doi:10.1038/s41598-018-32374-6)
Supplement: Supplementary file 1 — Supplementary Table S1 [file 41598_2018_32374_MOESM1_ESM.xlsx]

## Sheet: Supplementary table S1
Supplementary Table S1. The names of and location of RFI related SNPs which are included in the IDBv3 genotyping chip.
Chromosome	SNP name (rs)	Citation*
1	rs42548511	Rolf et al., 2012
1	rs43266121	Rolf et al., 2012
1	rs109384003	Rolf et al., 2012
2	rs110073925	Rolf et al., 2012
2	rs109949037	Rolf et al., 2012
2	rs110211659	Rolf et al., 2012
2	rs109095895	Rolf et al., 2012
2	rs42320097	Serao et al., 2013
2	rs29019569	Sherman et al., 2008
3	rs207913429	Alexandre et al., 2014
3	rs41585097	Nkrumah et al., 2007; Rolf et al., 2012
3	rs42936243	Rolf et al., 2012
4	rs109406059	Rolf et al., 2012
4	rs42824767	Rolf et al., 2012
4	rs41654149	Serao et al., 2013
5	rs110188299	Nkrumah et al., 2007; Rolf et al., 2012
5	rs109158476	Serao et al., 2013
5	rs43706834	Sherman et al., 2008
6	rs109373082	Barendse et al., 2007; Rolf et al., 2012
6	rs43455987	Rolf et al., 2012
6	rs109201532	Rolf et al., 2012
6	rs109452133	Serao et al., 2013
6	rs41663978	Serao et al., 2013
6	rs43453950	Serao et al., 2013
7	rs110202648	Rolf et al., 2012
8	rs136892391	Abo-Ismail et al., 2014
8	rs110937563	Rolf et al., 2012
8	rs109380245	Rolf et al., 2012
8	rs29022959	Rolf et al., 2012
8	rs41661176	Rolf et al., 2012
8	rs109500421	Serao et al., 2013
8	rs110922588	Serao et al., 2013
9	rs42797639	Rolf et al., 2012
9	rs110608668	Rolf et al., 2012
9	rs41610951	Rolf et al., 2012
9	rs42378531	Serao et al., 2013
10	rs109635380	Rolf et al., 2012
10	rs41597140	Rolf et al., 2012
10	rs29021916	Sherman et al., 2008
11	rs41624451	Rolf et al., 2012
11	rs109589152	Rolf et al., 2012
11	rs109280551	Rolf et al., 2012
11	rs41256074	Serao et al., 2013
12	rs110643661	Nkrumah et al., 2007; Rolf et al., 2012
12	rs41614805	Rolf et al., 2012
12	rs41626249	Rolf et al., 2012
12	rs42456314	Serao et al., 2013
14	rs109272278	Rolf et al., 2012
14	rs110442376	Rolf et al., 2012
14	rs110371924	Rolf et al., 2012
15	rs41755948	Abo-Ismail et al., 2014
15	rs208805443	Abo-Ismail et al., 2014
15	rs109918426	Barendse et al., 2007; Rolf et al., 2012
15	rs41759150	Rolf et al., 2012
15	rs41660789	Serao et al., 2013
16	rs41820824	Abo-Ismail et al., 2014
16	rs41821600	Abo-Ismail et al., 2014
16	rs41662390	Rolf et al., 2012
16	rs41634631	Serao et al., 2013
17	rs41636597	Nkrumah et al., 2007; Rolf et al., 2012
17	rs109762011	Rolf et al., 2012
17	rs109762073	Rolf et al., 2012
17	rs110479395	Serao et al., 2013
17	rs111010038	Serao et al., 2013
17	rs29024448	Serao et al., 2013
17	rs41854727	Serao et al., 2013
18	rs134420976	Abo-Ismail et al., 2014
18	rs41639029	Rolf et al., 2012
18	rs41856111	Serao et al., 2013
19	rs41914675	Abo-Ismail et al., 2014
19	rs108970074	Rolf et al., 2012
19	rs41907619	Rolf et al., 2012
19	rs109672208	Rolf et al., 2012
20	rs43461171	Rolf et al., 2012
20	rs110275805	Rolf et al., 2012
20	rs41591215	Rolf et al., 2012
20	rs41613438	Rolf et al., 2012
20	rs43238631	Serao et al., 2013
20	rs29021101	Sherman et al., 2008
20	rs29014641	Sherman et al., 2008
21	rs43020736	Abo-Ismail et al., 2014
21	rs43020769	Abo-Ismail et al., 2014
21	rs41973640	Nkrumah et al., 2007;Rolf et al., 2012
21	rs41980271	Rolf et al., 2012
22	rs41620834	Rolf et al., 2012
22	rs110978254	Rolf et al., 2012
22	rs29013532	Rolf et al., 2012
22	rs108942504	Serao et al., 2013
23	rs109404118	Rolf et al., 2012
23	rs41617133	Rolf et al., 2012
24	rs109863480	Serao et al., 2013
25	rs109899690	Rolf et al., 2012
25	rs41587267	Rolf et al., 2012
27	rs110763390	Rolf et al., 2012
28	rs109561809	Abo-Ismail et al., 2014
28	rs209765899	Abo-Ismail et al., 2014
28	rs110842770	Rolf et al., 2012
28	rs109417884	Rolf et al., 2012
29	rs110710999	Rolf et al., 2012
29	rs110252499	Rolf et al., 2012
29	rs29027034	Rolf et al., 2012
29	rs17872022	Sherman et al., 2008
* See References in main text
