# Supplementary material for: GWAS and eQTL analysis identifies a SNP associated with both residual feed intake and GFRA2 expression in beef cattle
Source: Sci Rep. 2018 Sep 24;8:14301. doi: 10.1038/s41598-018-32374-6 (PMC6155370; doi:10.1038/s41598-018-32374-6)
Supplement: Supplementary file 2 — Supplementary Table S2 [file 41598_2018_32374_MOESM2_ESM.xlsx]

## Sheet: Supplementary Table S2
Supplementary Table S2 - Average age and standard deviation of cattle included in phenotypic data file.
Group of animals	Age in days	Standard deviation, unless otherwise noted
Group 1	426	43.1
Group 2	479	15*
Group 3	299	48.3
Group 4	595	29
Group 5	450	Unavailable
Group 6	307	7.7
Group 7	283	18.3
Group 8	375	85
*: Represents Standard Error
