# Supplementary material for: GWAS and eQTL analysis identifies a SNP associated with both residual feed intake and GFRA2 expression in beef cattle
Source: Sci Rep. 2018 Sep 24;8:14301. doi: 10.1038/s41598-018-32374-6 (PMC6155370; doi:10.1038/s41598-018-32374-6)
Supplement: Supplementary file 3 — Supplementary Table S3 [file 41598_2018_32374_MOESM3_ESM.csv]

Supplementary Table S3. Markers on IDBv3 that pass Quality Control
Marker I.D.	Chromosome	Position	rsID
BOVINEHD0100000033	1	111645	rs134400846
HAPMAP43437-BTA-101873	1	135098	rs41609588
ARS-BFGL-NGS-16466	1	267940	rs108982244
HAPMAP34944-BES1_CONTIG627_1906	1	393248	rs43703977
ARS-BFGL-NGS-98142	1	471078	rs110887329
ARS-BFGL-NGS-114208	1	533815	rs110082431
ARS-BFGL-NGS-66449	1	571340	rs110936909
ARS-BFGL-BAC-32770	1	845494	rs108981857
ARS-BFGL-NGS-65067	1	883895	rs110467572
ARS-BFGL-BAC-34682	1	950841	rs109472989
ARS-BFGL-NGS-3964	1	974586	rs108994381
ARS-BFGL-NGS-98203	1	1009504	rs110064393
ARS-BFGL-BAC-2376	1	1114422	rs110074454
ARS-BFGL-BAC-31722	1	1189382	rs110950216
BTA-49284-NO-RS	1	1209308	rs41635940
ARS-BFGL-BAC-12931	1	1288510	rs109671440
ARS-BFGL-BAC-14857	1	1336351	rs109200733
HAPMAP53766-SS46526150	1	1359951	rs41255293
ARS-BFGL-NGS-115971	1	1385605	rs109936603
ARS-BFGL-NGS-62826	1	1436503	rs109204346
ARS-BFGL-NGS-109301	1	1543411	rs108992364
BOVINEHD0100000486	1	1554043	rs110456647
ARS-BFGL-NGS-105306	1	1582828	rs109818851
IDBV20100000056	1	1668494	rs110077792
IDBV20100000067	1	1706050	NA
ARS-BFGL-BAC-7317	1	1983902	rs109285219
IDBV20100000137	1	2049400	rs110875985
BTA-120704-NO-RS	1	2128924	rs41622765
ARS-BFGL-BAC-6733	1	2173375	rs109335801
ARS-BFGL-NGS-85297	1	2211567	rs109393868
ARS-BFGL-NGS-16727	1	2291153	rs110296879
ARS-BFGL-NGS-115671	1	2313042	rs110490165
BOVINEHD0100000730	1	2352532	rs133091254
ARS-BFGL-NGS-21352	1	2415018	rs108978478
ARS-BFGL-NGS-103391	1	2462297	rs109205247
ARS-BFGL-NGS-22858	1	2524748	rs109378326
ARS-BFGL-NGS-89044	1	2645246	rs109567373
ARS-BFGL-NGS-79093	1	2676888	rs109476237
ARS-BFGL-NGS-58892	1	2714141	rs110930058
ARS-BFGL-NGS-98287	1	2749920	rs110984569
BTB-00001612	1	2771830	rs43207817
HAPMAP53592-RS29009975	1	2799458	rs29009975
ARS-BFGL-NGS-15775	1	2847001	rs43214720
BTB-00001299	1	2942947	rs43213404
ARS-BFGL-NGS-37412	1	2977063	rs43212498
ARS-BFGL-NGS-16784	1	3010948	rs109495630
BTB-00001074	1	3116101	rs43211381
ARS-BFGL-NGS-43924	1	3148834	rs109362109
ARS-BFGL-NGS-30999	1	3197378	rs42381983
ARS-USMARC-PARENT-DQ381153-RS29012842	1	3249057	rs29012842
ARS-BFGL-NGS-37505	1	3295844	rs43154710
ARS-BFGL-NGS-107481	1	3343059	rs109455117
BTA-31687-NO-RS	1	3404571	rs41582551
BTA-32603-NO-RS	1	3459530	rs41584384
ARS-BFGL-NGS-69957	1	3541738	rs110593395
ARS-BFGL-NGS-43005	1	3568205	rs43214743
HAPMAP59750-RS29024375	1	3601437	rs29024375
BTB-00002335	1	3628012	rs43215834
HAPMAP42514-BTA-33574	1	3687110	rs41577048
ARS-BFGL-NGS-81011	1	3792863	rs110253059
BTB-00002966	1	3913742	rs43211655
BTA-33606-NO-RS	1	4076896	rs41633069
BTB-00002687	1	4104195	rs43209887
BOVINEHD0100001405	1	4265767	rs42861701
BTB-01991572	1	4290404	rs43102166
BOVINEHD0100001437	1	4389582	rs42708284
BOVINEHD0100001460	1	4520604	rs110020745
HAPMAP38555-BTA-101264	1	4602508	rs41614489
BTB-01160486	1	4648383	rs42317790
HAPMAP60540-RS29021339	1	4727118	rs29021339
BTB-01160333	1	4755056	rs42316637
HAPMAP60652-RS29022048	1	4784221	rs29022048
BTB-01160178	1	4827245	rs42314082
ARS-BFGL-NGS-111125	1	4910208	rs109911348
BTB-01160026	1	4933748	rs42318929
IDBV30100005009	1	4956018	NA
BTB-01159977	1	4957717	rs42318880
BTB-01159966	1	4986591	rs42318869
HAPMAP44178-BTA-101248	1	5010974	rs41614477
ARS-BFGL-NGS-114983	1	5034441	rs109430859
BTB-00003983	1	5215680	rs43213168
ARS-BFGL-NGS-100349	1	5319965	rs41634479
BTA-122021-NO-RS	1	5374084	rs41623606
BTB-00003770	1	5398072	rs43211556
BTB-00003715	1	5428215	rs43210901
HAPMAP38892-BTA-36614	1	5496635	rs41630314
BTB-00003652	1	5519845	rs43210840
BTA-120711-NO-RS	1	5541297	rs41622772
BTA-36594-NO-RS	1	5568133	rs41630300
BTA-35637-NO-RS	1	5610335	rs41580510
ARS-BFGL-NGS-115182	1	5649323	rs108997257
BTA-35598-NO-RS	1	5712202	rs41580503
HAPMAP58931-RS29010773	1	5741816	rs29010773
BTB-01560502	1	5880498	rs42677546
HAPMAP36132-SCAFFOLD45728_8109	1	5906404	rs29024556
ARS-BFGL-NGS-28832	1	5962522	rs109307635
BTB-01489336	1	5997487	rs42612145
BOVINEHD0100001962	1	6000499	rs42613058
ARS-BFGL-NGS-115389	1	6024691	rs42612196
BTB-01489466	1	6082018	rs42613075
BOVINEHD0100001995	1	6135546	rs109666952
HAPMAP51901-BTA-42438	1	6187555	rs41605828
ARS-BFGL-NGS-109057	1	6307443	rs109691080
BOVINEHD0100002049	1	6312458	rs132707344
ARS-BFGL-NGS-41525	1	6383413	rs43215599
HAPMAP34831-BES10_CONTIG712_1090	1	6432366	rs43708450
UA-IFASA-8265	1	6492449	rs41638872
BTA-44295-NO-RS	1	6526757	rs41583696
BTA-44308-NO-RS	1	6565463	rs41583698
BTA-45181-NO-RS	1	6623322	rs41643591
BTA-45221-NO-RS	1	6674252	rs41576336
HAPMAP39203-BTA-46163	1	6821798	rs41578709
BTA-46228-NO-RS	1	6882069	rs41639125
BTA-46243-NO-RS	1	6940697	rs110560229
BTA-47159-NO-RS	1	6967148	rs41581949
BTA-16441-NO-RS	1	7013625	rs41603577
ARS-BFGL-NGS-62077	1	7035977	rs109107622
ARS-BFGL-NGS-38621	1	7212793	rs43214588
ARS-BFGL-NGS-103833	1	7260284	rs110494926
HAPMAP44081-BTA-48210	1	7297592	rs41639488
ARS-BFGL-NGS-114174	1	7344117	rs110666334
BTA-48234-NO-RS	1	7370460	rs41601105
BTA-29644-NO-RS	1	7405025	rs41633309
HAPMAP48967-BTA-97940	1	7483936	rs41609666
BTB-01493780	1	7530524	rs42612494
HAPMAP48369-BTA-50306	1	7627111	rs41639307
BTA-50285-NO-RS	1	7669386	rs41606310
HAPMAP41255-BTA-40460	1	7706031	rs41635667
BTA-114657-NO-RS	1	7728571	rs41616911
ARS-BFGL-NGS-116504	1	7755400	rs108941027
BTA-114662-NO-RS	1	7782816	rs41616914
BTB-02037768	1	7906300	rs43140120
ARS-BFGL-NGS-105113	1	7943430	rs109271356
ARS-BFGL-NGS-44292	1	8054589	rs110852668
HAPMAP42827-BTA-116887	1	8148041	rs41600061
BTA-116886-NO-RS	1	8169172	rs43707416
ARS-BFGL-NGS-109383	1	8217339	rs110496422
ARS-BFGL-NGS-119108	1	8347160	rs110040746
BTA-94232-NO-RS	1	8377141	rs41614399
BOVINEHD0100002655	1	8417499	rs109538549
ARS-BFGL-BAC-27364	1	8437530	rs110487850
BTA-120428-NO-RS	1	8519686	rs41572724
HAPMAP49483-BTA-120432	1	8627862	rs41572727
IDBV30100005015	1	8811801	NA
HAPMAP59566-RS29024165	1	8837296	rs29024165
BTA-120430-NO-RS	1	8895681	rs41572726
HAPMAP58026-SS46526282	1	8963404	rs41255421
ARS-BFGL-NGS-118398	1	9019409	rs41584442
ARS-BFGL-NGS-14644	1	9114098	rs110200583
HAPMAP39995-BTA-39516	1	9323844	rs41640533
BTA-38496-NO-RS	1	9404794	rs109918255
ARS-BFGL-NGS-113570	1	9601018	rs109360740
HAPMAP54975-RS29019203	1	9636803	rs29019203
HAPMAP49138-BTA-37549	1	9768177	rs41634509
HAPMAP38504-BTA-51402	1	9798988	rs41638135
UA-IFASA-5979	1	9852144	rs41637121
ARS-BFGL-NGS-548	1	9900095	rs109571054
ARS-BFGL-NGS-43310	1	9940497	rs109028926
ARS-BFGL-NGS-1296	1	9942902	rs109729245
HAPMAP38887-BTA-22281	1	9982398	rs41576751
HAPMAP57724-RS29022825	1	10056851	rs29022825
HAPMAP44892-BTA-50337	1	10102749	rs41580327
BTA-50328-NO-RS	1	10125531	rs41580323
ARS-BFGL-NGS-108684	1	10149581	rs109563507
BOVINEHD0100003284	1	10202348	rs110537359
HAPMAP25334-BTA-160518	1	10274301	rs109244131
ARS-BFGL-NGS-113551	1	10369662	rs110829815
HAPMAP51416-BTA-19350	1	10416295	rs41625584
ARS-BFGL-NGS-113751	1	10468415	rs110928067
HAPMAP60823-RS29019235	1	10717144	rs29019235
ARS-BFGL-NGS-36767	1	10776728	rs110441292
HAPMAP40304-BTA-17131	1	10848225	rs41621754
HAPMAP54322-RS29009637	1	11158004	rs29009637
HAPMAP43814-BTA-22629	1	11221889	rs41607853
HAPMAP55642-RS29027263	1	11379578	rs29027263
BTA-29334-NO-RS	1	11400265	rs41565298
HAPMAP50731-BTA-55344	1	11603310	rs41586703
BTA-55326-NO-RS	1	11635104	rs41586695
BTA-54331-NO-RS	1	11818998	rs110588286
HAPMAP55464-RS29015665	1	11865992	rs29015665
BTA-54318-NO-RS	1	11887794	rs41643380
BTB-00005637	1	12172404	rs43213915
BTB-00005611	1	12196038	rs43213889
HAPMAP60346-RS29019231	1	12380238	rs29019231
HAPMAP38791-BTA-89194	1	12587339	rs41589357
ARS-BFGL-BAC-11044	1	12805406	rs110416269
HAPMAP41477-BTA-20618	1	12889396	rs41571296
BTA-93452-NO-RS	1	13019983	rs41665389
HAPMAP24222-BTA-88936	1	13089432	rs41602904
BOVINEHD0100004084	1	13238119	rs135917003
ARS-BFGL-NGS-21333	1	13304658	rs110213033
HAPMAP38049-BTA-104527	1	13462673	rs41610688
BTA-103292-NO-RS	1	13979316	rs41566591
ARS-BFGL-NGS-26402	1	14025660	rs110546983
HAPMAP24335-BTA-127763	1	14064065	rs110129218
ARS-BFGL-NGS-104754	1	14260986	rs109015904
BOVINEHD0100004406	1	14352463	rs136076167
HAPMAP52363-RS29013338	1	14417802	rs29013338
ARS-BFGL-NGS-107530	1	14468037	rs109844186
BTA-28028-NO-RS	1	14551165	rs41633932
BTB-00502293	1	14587033	rs41671573
BTB-00502247	1	14626307	rs41671127
BTB-00502081	1	14669727	rs41670261
BTA-97382-NO-RS	1	14708162	rs41665284
HAPMAP51685-BTA-113867	1	14876816	rs41573056
HAPMAP50227-BTA-113868	1	14909272	rs41612434
BTB-01224765	1	14961941	rs42386288
ARS-BFGL-NGS-78179	1	15048776	rs42377423
ARS-BFGL-NGS-102441	1	15071831	rs41612438
ARS-BFGL-BAC-13008	1	15091381	rs109803675
BTB-01225182	1	15109714	rs42380309
BTA-113886-NO-RS	1	15122719	rs41612444
BTB-01225435	1	15188359	rs42382162
HAPMAP58809-RS29017514	1	15528039	rs29017514
BTB-01193581	1	15605365	rs42346807
BTB-00569345	1	15646164	rs41735645
ARS-BFGL-NGS-95377	1	15677492	rs109056237
BTB-01193494	1	15755523	rs42353818
HAPMAP41782-BTA-16216	1	15853040	rs41577373
BTB-01999110	1	15893046	rs43108390
UA-IFASA-6298	1	15976386	rs41570835
BTA-110801-NO-RS	1	16094228	rs41575151
HAPMAP50624-BTA-22932	1	16145053	rs41626542
BTB-01084253	1	16245203	rs42237543
ARS-BFGL-NGS-41853	1	16308714	rs109152935
HAPMAP51162-BTA-118728	1	16477085	rs41621898
ARS-BFGL-NGS-22727	1	16525498	rs109307403
BTB-01872049	1	16585111	rs42984454
BTA-118719-NO-RS	1	16673009	rs41572612
HAPMAP60239-RS29019581	1	16715975	rs29019581
HAPMAP39625-BTA-118605	1	16744848	rs41621019
BTB-00757888	1	16923285	rs41924236
ARS-BFGL-NGS-51809	1	16963232	rs41924286
BTA-118731-NO-RS	1	16997662	rs41621900
HAPMAP55434-RS29009793	1	17021138	rs29009793
ARS-BFGL-BAC-11101	1	17050262	rs109950537
HAPMAP54349-RS29011587	1	17160556	rs29011587
BTA-20344-NO-RS	1	17330771	rs41571286
ARS-BFGL-NGS-112632	1	17425222	rs43218446
BTB-00005987	1	17448939	rs43217526
HAPMAP44269-BTA-67047	1	17504974	rs43710749
ARS-BFGL-NGS-104769	1	17641624	rs108940919
BOVINEHD0100005337	1	17733829	rs110483644
BOVINEHD0100005339	1	17749580	rs136552262
ARS-BFGL-NGS-26632	1	17790637	rs110983615
BTB-00006408	1	17868835	rs43223333
HAPMAP28603-BTA-123758	1	17930486	rs109521286
BTB-01511592	1	18028700	rs42629600
BTB-01511695	1	18099231	rs42630203
BTB-01511764	1	18131757	rs42630971
BTB-01931918	1	18170722	rs43045260
HAPMAP50395-BTA-57301	1	18231821	rs41643682
BTA-06080-NO-RS	1	18254887	rs29020446
HAPMAP33466-BTA-107178	1	18285474	rs43707521
BTB-01890165	1	18459886	rs42999739
BTB-01342789	1	18508517	rs42469069
ARS-BFGL-NGS-111605	1	18758665	rs109835246
BTA-39405-NO-RS	1	18980052	rs41666815
ARS-BFGL-NGS-29732	1	19182174	rs109884063
HAPMAP38278-BTA-104803	1	19431193	rs41566808
BTA-119061-NO-RS	1	19592552	rs111031370
BTA-39399-NO-RS	1	19641727	rs41580912
ARS-BFGL-BAC-11761	1	19709807	rs110055168
ARS-BFGL-BAC-11750	1	19778380	rs110828630
ARS-BFGL-NGS-34218	1	19829143	rs109575627
HAPMAP51978-BTA-39455	1	19854736	rs41604738
BTA-39450-NO-RS	1	20056335	rs109013880
BOVINEHD0100005957	1	20057508	rs110573647
ARS-BFGL-NGS-116430	1	20084515	rs110316678
HAPMAP49594-BTA-39447	1	20165566	rs41604735
ARS-BFGL-BAC-15578	1	20192420	rs110599061
ARS-BFGL-NGS-10334	1	20213558	rs110416060
BTA-39438-NO-RS	1	20296459	rs41639680
HAPMAP28298-BTA-123775	1	20342544	rs110525777
HAPMAP28872-BTA-162555	1	20419112	rs110241389
HAPMAP52794-RS29023743	1	20503996	rs29023743
HAPMAP54489-RS29018413	1	20594409	rs29018413
HAPMAP60044-RS29010295	1	20634675	rs29010295
HAPMAP39987-BTA-25749	1	20849417	rs41631792
HAPMAP49929-BTA-24619	1	21033225	rs41625140
ARS-BFGL-NGS-100534	1	21145921	rs109977720
HAPMAP53902-RS29027390	1	21224496	rs29027390
BTB-01332122	1	21264221	rs42453650
BTB-01210232	1	21429051	rs42367046
BTB-01116126	1	21574286	rs42273221
BTB-01116136	1	21600761	rs42273731
HAPMAP42716-BTA-88423	1	21629263	rs41665076
BTB-01897472	1	21714209	rs43006840
BTA-07140-RS29026807	1	21772072	rs29026807
ARS-BFGL-NGS-51361	1	21864313	rs42274924
ARS-BFGL-BAC-15637	1	21925903	rs109180971
HAPMAP26157-BTA-148092	1	21992025	rs109126050
ARS-BFGL-NGS-117957	1	22031001	rs109596755
BTB-00010729	1	22074275	rs43218341
BTA-59229-NO-RS	1	22110938	rs41646592
BTB-00010930	1	22148647	rs43219642
ARS-BFGL-NGS-118519	1	22187222	rs109413103
HAPMAP58795-RS29016849	1	22387382	rs29016849
BTB-00011076	1	22510052	rs43219987
BTB-01668820	1	22590942	rs42781274
BTB-02025707	1	22630942	rs43131664
BTB-01548042	1	22720015	rs42668898
BTB-01438016	1	22823600	rs42559001
ARS-BFGL-NGS-46591	1	22863734	rs110618019
BTB-01562871	1	22888847	rs42677996
BOVINEHD0100006769	1	22981418	rs137434300
ARS-BFGL-NGS-97225	1	22985729	rs110750351
ARS-BFGL-NGS-29682	1	23170625	rs110099537
BTB-01153392	1	23217832	rs42309386
BTB-01153206	1	23255987	rs42307601
BTB-01153241	1	23307655	rs42308435
HAPMAP32844-BTA-151959	1	23374361	rs110069386
BTB-01821892	1	23421942	rs42936587
BTB-01885509	1	23445630	rs42995554
ARS-BFGL-BAC-16283	1	23489264	rs42936541
HAPMAP60828-RS29019992	1	23611389	rs29019992
ARS-BFGL-NGS-110541	1	23649052	rs43222523
ARS-BFGL-BAC-6737	1	23680672	rs110886899
BTA-49259-NO-RS	1	23734326	rs41646110
BTA-49269-NO-RS	1	23794188	rs41635932
HAPMAP39273-BTA-49264	1	23847228	rs41646113
BTB-01976950	1	23869907	rs43086367
BTB-00007705	1	23938895	rs43216528
BOVINEHD0100007068	1	23975368	rs43217739
UA-IFASA-5116	1	24001042	rs29011682
BOVINEHD0100007075	1	24006000	rs135317866
BTB-00007882	1	24057738	rs43217804
HAPMAP52764-RS29022780	1	24143414	rs29022780
BTB-00008090	1	24196197	rs43219509
BTA-49236-NO-RS	1	24255576	rs41601537
BTB-00008277	1	24278057	rs43221095
HAPMAP52220-RS29016259	1	24302207	rs29016259
HAPMAP54584-RS29014870	1	24430863	rs29014870
ARS-BFGL-BAC-11218	1	24549757	rs43223547
BOVINEHD0100007282	1	24630033	rs136312711
BTB-00010532	1	24692046	rs43228241
ARS-BFGL-BAC-14984	1	24735033	rs110418236
BTB-00010474	1	24757983	rs43227184
HAPMAP39274-BTA-49324	1	24802375	rs41635960
ARS-BFGL-NGS-115371	1	24835526	rs109382618
BTB-00010021	1	24880710	rs43222739
BTA-49319-NO-RS	1	24920136	rs41578194
BOVINEHD0100007391	1	24959075	rs43220178
HAPMAP53715-RS29017639	1	24982221	rs29017639
BTA-49289-NO-RS	1	25154731	rs41635944
ARS-BFGL-BAC-13086	1	25289457	rs109691999
ARS-BFGL-NGS-34568	1	25321721	rs43225545
BTA-49283-NO-RS	1	25426409	rs41635939
ARS-BFGL-NGS-16145	1	25502991	rs109098557
BTB-00009271	1	25576064	rs43223792
BTB-00009232	1	25607948	rs43223753
ARS-BFGL-NGS-20807	1	25647321	rs109716813
BOVINEHD0100007567	1	25650156	rs43222638
BTB-00009156	1	25685179	rs43222677
HAPMAP26753-BTA-158146	1	25789986	rs109396297
BOVINEHD0100007613	1	25807728	rs42762710
BTA-114108-NO-RS	1	25889667	rs41613558
ARS-BFGL-NGS-20230	1	25964080	rs109014080
ARS-BFGL-NGS-36242	1	26038159	rs42604519
ARS-BFGL-NGS-50954	1	26063684	rs42604458
BTB-01484696	1	26150433	rs42604233
ARS-BFGL-BAC-13724	1	26223335	rs109694566
HAPMAP50927-BTA-28806	1	26307924	rs41565264
HAPMAP59621-RS29013246	1	26393362	rs29013246
ARS-BFGL-NGS-11151	1	26425477	rs109877539
HAPMAP50928-BTA-28811	1	26453228	rs41579905
BTB-01265899	1	26674804	rs42340605
ARS-BFGL-BAC-5834	1	26710358	rs42341853
HAPMAP51561-BTA-120459	1	26782245	rs41622064
BTB-01533869	1	26920553	rs42648975
BTA-108804-NO-RS	1	27034490	rs41605379
HAPMAP29626-BTA-155192	1	27057982	rs110749662
BOVINEHD0100008057	1	27081079	rs134532064
HAPMAP42876-BTA-23541	1	27145992	rs41607913
ARS-BFGL-NGS-115015	1	27181523	rs111001362
BTB-00011225	1	27249385	rs43221236
BTB-00011494	1	27324745	rs43222405
ARS-BFGL-NGS-46004	1	27357510	rs110174014
BOVINEHD0100008146	1	27358299	rs43218095
HAPMAP50048-BTA-59263	1	27465349	rs41586446
BTB-01285304	1	27761036	rs42412574
BTB-01285492	1	27816806	rs42414262
BOVINEHD0100008275	1	27821926	rs109471244
BTB-01285832	1	27980058	rs42408102
ARS-BFGL-NGS-111117	1	28012133	rs109408432
BTB-01285855	1	28034525	rs42408125
BTB-01334105	1	28216247	rs42454630
BTB-01333940	1	28413168	rs42453765
BTB-00012128	1	28599381	rs43223035
ARS-BFGL-BAC-14387	1	28622946	rs109407031
BTB-00011988	1	28648176	rs43220895
BTB-00011831	1	28769473	rs43219841
BTB-00012396	1	28790870	rs43224503
ARS-BFGL-BAC-15061	1	28940539	rs110847299
BTB-01734615	1	29049389	rs42847849
BTB-01734642	1	29073969	rs42847876
ARS-BFGL-NGS-108911	1	29095768	rs110934086
ARS-BFGL-NGS-100058	1	29130628	rs43226739
BTB-00012560	1	29195211	rs43226767
HAPMAP40010-BTA-59286	1	29242993	rs41646624
BTB-00012627	1	29273705	rs43219334
ARS-BFGL-BAC-11193	1	29303546	rs109870597
ARS-BFGL-NGS-24142	1	29420091	rs110221717
ARS-BFGL-NGS-114084	1	29507209	rs109841620
ARS-USMARC-PARENT-DQ451555-RS29010795	1	29524658	rs29010795
BOVINEHD0100008750	1	29587512	rs136909635
BTB-00013095	1	29624956	rs43224102
BTB-02049040	1	29696010	rs43153720
ARS-BFGL-BAC-7359	1	29763188	rs43226240
BTA-59299-NO-RS	1	29807709	rs110044341
BTB-00013460	1	29917811	rs43228767
ARS-BFGL-NGS-14285	1	30024945	rs110124580
ARS-BFGL-NGS-73149	1	30259943	rs109716458
BTA-97531-NO-RS	1	30333360	rs41665751
BTB-01490270	1	30414871	rs42612671
BTA-18114-NO-RS	1	30543596	rs41624026
ARS-BFGL-NGS-40158	1	30570926	rs109435248
BTB-01303393	1	30655372	rs42426104
BTB-01303334	1	30701874	rs42426045
BTA-87372-NO-RS	1	30724028	rs41660832
BTA-41946-NO-RS	1	30744150	rs41856764
HAPMAP32039-BTA-131798	1	30813844	rs41599599
HAPMAP50687-BTA-41950	1	30865885	rs41634839
BTB-00013894	1	30987508	rs43221498
ARS-BFGL-NGS-97949	1	31013633	rs110136403
BTA-110980-NO-RS	1	31173269	rs41618035
BTB-01653833	1	31206393	rs42764945
BTB-01653794	1	31239593	rs42764106
BTB-01335754	1	31269020	rs42460466
BTB-01335860	1	31325294	rs42461272
ARS-BFGL-NGS-80747	1	31700738	rs110987070
BTB-01755357	1	31870106	rs42868678
BTB-02018681	1	31923335	rs43123606
BTB-00014284	1	31991587	rs43225084
HAPMAP43017-BTA-69173	1	32036293	rs43712972
BTB-00014527	1	32251123	rs43227727
HAPMAP38175-BTA-69177	1	32309198	rs43712976
HAPMAP52004-BTA-69178	1	32340451	rs41585124
BTB-00014686	1	32411801	rs43220788
ARS-BFGL-NGS-81358	1	32476659	rs109589479
BTB-00014929	1	32558213	rs43224231
BTB-00015102	1	32598751	rs43225704
BTA-69182-NO-RS	1	32640760	rs43712979
BTB-00015164	1	32700496	rs43226666
BTB-00016647	1	32905173	rs43229627
BTA-69212-NO-RS	1	32961952	rs43712998
BTB-00015939	1	33036107	rs43225920
BTB-00015961	1	33068789	rs43226542
BTB-00016058	1	33098389	rs43227039
HAPMAP48855-BTA-69221	1	33125906	rs43713002
BTA-69226-NO-RS	1	33176151	rs41585840
BTB-00901868	1	33305018	rs42065536
BTB-00901957	1	33343019	rs42065620
BTB-00902072	1	33376191	rs42066935
BTB-00902144	1	33407744	rs42067007
ARS-BFGL-NGS-45064	1	33487311	rs109147157
ARS-BFGL-NGS-21650	1	33509735	rs42544740
HAPMAP43403-BTA-91448	1	33535419	rs41660815
BTA-91456-NO-RS	1	33593708	rs41660821
HAPMAP34824-BES10_CONTIG592_452	1	33641578	rs43710099
BTB-01419286	1	33673851	rs42538349
ARS-BFGL-NGS-115451	1	33701090	rs110332378
BTB-00929993	1	33806073	rs42092526
BTB-00930215	1	33995685	rs42088249
BTB-00930351	1	34033754	rs42088877
HAPMAP49364-BTA-89353	1	34076119	rs41660538
BTB-01965833	1	34179096	rs43076511
BTB-01965810	1	34202504	rs43076489
BTB-01211075	1	34304788	rs42368386
HAPMAP47907-BTA-29493	1	34337867	rs41599929
HAPMAP43823-BTA-27227	1	34362750	rs41630064
BTB-01890914	1	34386012	rs42996666
UA-IFASA-4161	1	34407892	rs29012748
ARS-BFGL-BAC-12481	1	34492226	rs109670784
BTB-00017000	1	34515637	rs43226378
BTA-79188-NO-RS	1	34562999	rs41594258
BTA-111131-NO-RS	1	34584932	rs41618123
BTB-01210806	1	34635120	rs42365017
BTA-111133-NO-RS	1	34734151	rs110474207
ARS-BFGL-NGS-100434	1	34864497	rs43225026
BTB-00016701	1	34934516	rs43224981
IDBV20100000182	1	35019268	rs110018263
IDBV20100000185	1	35022668	rs109341874
IDBV20100000186	1	35024754	rs386124466
IDBV30100005044	1	35026075	rs209922415
IDBV20100000192	1	35026563	rs109265717
HAPMAP32018-BTA-123851	1	35157504	rs110479743
BTB-00016898	1	35314693	rs43225776
BTB-00016906	1	35367693	rs43225784
ARS-BFGL-NGS-60721	1	35406392	rs109448714
BTA-79199-NO-RS	1	35631308	rs41607005
ARS-BFGL-BAC-837	1	35692760	rs43226986
BTB-00017157	1	35812530	rs43227235
HAPMAP40144-BTA-79228	1	35892692	rs41654534
HAPMAP41641-BTA-79222	1	35952652	rs41654533
BTB-00017988	1	35993477	rs43228159
ARS-BFGL-BAC-4996	1	36059447	rs43227468
HAPMAP57330-RS29009759	1	36086641	rs29009759
BTA-79216-NO-RS	1	36119886	rs41661324
BTB-00017697	1	36181744	rs43224874
ARS-BFGL-BAC-11284	1	36209316	rs110156422
ARS-BFGL-NGS-116207	1	36239709	rs110918370
HAPMAP50474-BTA-79209	1	36267086	rs41594263
BTB-00017422	1	36293997	rs41257617
HAPMAP43356-BTA-79201	1	36399349	rs41661317
HAPMAP50634-BTA-26738	1	36595968	rs41576098
ARS-BFGL-NGS-44057	1	36636902	rs110972822
HAPMAP49369-BTA-89952	1	36824286	rs41662840
DPI-27	1	36985868	rs109166330
BTA-111760-NO-RS	1	37017145	rs41611257
BOVINEHD0100010613	1	37077622	rs137345200
HAPMAP46343-BTA-111768	1	37117597	rs41565131
BTA-111771-NO-RS	1	37174447	rs41567595
ARS-BFGL-NGS-84905	1	37209389	rs109564354
BTA-120277-NO-RS	1	37245658	rs41572691
ARS-BFGL-BAC-14429	1	37355979	rs109665882
HAPMAP39875-BTA-97144	1	37385708	rs41664554
HAPMAP42111-BTA-122184	1	37500892	rs41624321
ARS-BFGL-NGS-23720	1	37542495	rs109577348
ARS-BFGL-NGS-53463	1	37677212	rs109267584
ARS-BFGL-NGS-100005	1	37862758	rs110612371
ARS-BFGL-NGS-114608	1	37909243	rs110993861
ARS-BFGL-NGS-103535	1	38054226	rs109922584
ARS-BFGL-NGS-42813	1	38230818	rs109376183
ARS-BFGL-NGS-85768	1	38307976	rs109747677
BTA-16749-NO-RS	1	38352766	rs41578404
BOVINEHD0100011090	1	38497560	rs109282098
ARS-BFGL-NGS-97815	1	38624975	rs109859064
BTA-07775-NO-RS	1	38649369	rs29027438
ARS-BFGL-NGS-26011	1	38908284	rs109704813
BTA-96881-NO-RS	1	38982951	rs41663117
ARS-BFGL-BAC-7483	1	39053558	rs109587765
ARS-BFGL-NGS-84347	1	39083240	rs110627837
ARS-BFGL-BAC-11946	1	39232695	rs109448517
HAPMAP47738-BTA-79246	1	39259346	rs41654552
ARS-BFGL-BAC-12579	1	39339779	rs109110867
HAPMAP27571-BTA-123885	1	39500943	rs109940304
BTB-01810584	1	39538704	rs42922130
ARS-BFGL-NGS-107020	1	39572166	rs109550606
HAPMAP51428-BTA-26864	1	39595785	rs41627671
BOVINEHD0100011389	1	39685645	rs109990846
HAPMAP38790-BTA-87413	1	39692931	rs41660854
BTB-01806368	1	39779727	rs42919463
ARS-BFGL-NGS-34353	1	39813886	rs109388189
BTB-00018513	1	39840805	rs43232479
ARS-BFGL-NGS-20360	1	39877948	rs110538779
BTB-00018431	1	39902902	rs43231497
BTB-00018408	1	39922217	rs43231474
BTB-01249999	1	40046179	rs41971077
BTA-117821-NO-RS	1	40078462	rs41618224
BTA-122545-NO-RS	1	40110845	rs41619221
HAPMAP51160-BTA-117818	1	40169491	rs41571086
ARS-BFGL-BAC-13216	1	40258896	rs109142904
BTB-01250420	1	40353369	rs41965198
HAPMAP45471-BTA-117823	1	40379850	rs41618226
ARS-BFGL-NGS-111921	1	40427450	rs109273873
BTB-01952363	1	40465985	rs43064657
ARS-BFGL-NGS-32825	1	40540792	rs110437432
BOVINEHD0100011557	1	40561878	rs135619335
HAPMAP38709-BTA-88324	1	40656841	rs41664126
ARS-BFGL-NGS-100232	1	40722332	rs42588436
BTB-01555269	1	40794773	rs42671116
ARS-BFGL-NGS-104431	1	40854754	rs109372578
BTB-01135685	1	41000663	rs42295158
BTB-01135743	1	41067306	rs42295216
HAPMAP23514-BTA-150593	1	41089334	rs110185964
HAPMAP47786-BTA-95575	1	41191350	rs41664185
BTA-95584-NO-RS	1	41315418	rs41664188
HAPMAP38103-BTA-28646	1	41417336	rs41628114
BTA-122159-NO-RS	1	41490266	rs41568119
BTB-01136210	1	41516238	rs42290796
ARS-BFGL-NGS-106725	1	41577955	rs109329669
HAPMAP54599-RS29019617	1	41608221	rs29019617
ARS-BFGL-NGS-118356	1	41732937	rs43230773
ARS-BFGL-NGS-63816	1	41756440	rs43231384
IDBV30100005051	1	41768691	rs43231406
HAPMAP52536-RS29011297	1	41785203	rs29011297
HAPMAP48210-BTA-120730	1	41834501	rs41622790
BOVINEHD0100011957	1	41867739	rs135289832
ARS-BFGL-NGS-106432	1	41893320	rs110632441
ARS-BFGL-BAC-15157	1	41913980	rs110531142
HAPMAP39522-BTA-89675	1	42074611	rs41661483
BTB-01708786	1	42142033	rs42821384
ARS-BFGL-NGS-56548	1	42190693	rs109994042
BTB-02094179	1	42227217	rs43196644
BTA-104608-NO-RS	1	42295681	rs41569323
ARS-BFGL-NGS-81807	1	42313742	rs109488882
ARS-BFGL-NGS-75560	1	42345465	rs110596818
BTA-27636-NO-RS	1	42434198	rs41632057
BTB-00019582	1	42493010	rs43235851
ARS-BFGL-NGS-10059	1	42542346	rs43235884
BTA-89689-NO-RS	1	42570535	rs41661494
HAPMAP53820-RS29010070	1	42620205	rs29010070
BTB-00019705	1	42721268	rs43229073
ARS-BFGL-NGS-106220	1	42749580	rs109175475
BTB-00019769	1	42771916	rs43229736
BTB-00019788	1	42799445	rs43229755
ARS-BFGL-NGS-12781	1	42843006	rs109374829
ARS-BFGL-BAC-15804	1	42960837	rs109003636
BTB-00019912	1	43067020	rs43230579
HAPMAP46502-BTA-89692	1	43092980	rs41661496
ARS-BFGL-NGS-89857	1	43145332	rs110354506
HAPMAP59911-RS29013984	1	43246545	rs29013984
BTA-89708-NO-RS	1	43293171	rs41590428
BTB-00020263	1	43317853	rs43233430
BTA-89717-NO-RS	1	43383595	rs41591432
BTB-00020638	1	43424668	rs43237100
BTB-00020648	1	43449434	rs43237110
BTA-89719-NO-RS	1	43471154	rs41591434
ARS-BFGL-NGS-101368	1	43504364	rs110489831
ARS-BFGL-NGS-19097	1	43541278	rs110383850
ARS-BFGL-NGS-106743	1	43569660	rs109704115
ARS-BFGL-NGS-118112	1	43670143	rs109565176
HAPMAP49368-BTA-89726	1	43735256	rs41661511
ARS-BFGL-NGS-116079	1	43861492	rs109199448
ARS-BFGL-NGS-118317	1	43932562	rs110893246
HAPMAP57419-RS29025772	1	43989116	rs29025772
HAPMAP43396-BTA-89742	1	44019050	rs41661519
BTB-00021247	1	44143107	rs43232409
BTB-00021385	1	44250030	rs43233647
BTB-01788892	1	44446453	rs42900346
BOVINEHD0100012683	1	44509882	rs136417822
ARS-BFGL-NGS-5747	1	44569518	rs110588394
BTA-15338-NO-RS	1	44593858	rs41621610
ARS-BFGL-NGS-99002	1	44623201	rs43737543
BTA-86397-NO-RS	1	44643255	rs41665018
BOVINEHD0100012751	1	44720298	rs109356006
BOVINEHD0100012762	1	44762673	rs137504400
IDBV30100005056	1	44769802	rs210993688
ARS-BFGL-NGS-19721	1	44776759	rs109431739
BOVINEHD0100012787	1	44820378	rs109102615
ARS-BFGL-NGS-101788	1	44862308	rs110994841
BTA-105868-NO-RS	1	44883531	rs41572453
BTB-01585499	1	44922334	rs42701437
BOVINEHD0100012837	1	44943304	rs134662830
ARS-BFGL-NGS-90894	1	44985808	rs110203897
ARS-BFGL-NGS-76717	1	45038244	rs108970665
HAPMAP26498-BTA-33060	1	45067210	rs41602958
BOVINEHD0100012872	1	45068624	rs41699080
ARS-BFGL-NGS-83544	1	45113934	rs110661033
BOVINEHD0100012912	1	45193516	rs136206119
BTA-21519-NO-RS	1	45214460	rs41575440
ARS-BFGL-NGS-75951	1	45375265	rs109656863
ARS-BFGL-NGS-31349	1	45423220	rs42584346
BTA-95285-NO-RS	1	45452593	rs41597527
BTB-01462206	1	45515052	rs42584386
BTB-01462237	1	45546359	rs42584417
ARS-BFGL-NGS-68706	1	45569587	rs42585460
ARS-BFGL-NGS-113748	1	45592209	rs42586358
HAPMAP38803-BTA-104250	1	45614604	rs41610345
ARS-BFGL-NGS-119382	1	45657940	rs110597395
BTB-00478386	1	45683339	rs43682200
BTB-00478347	1	45772634	rs43682162
ARS-BFGL-NGS-10512	1	45804182	rs109420537
BTA-90373-NO-RS	1	45864540	rs41592484
ARS-BFGL-NGS-34687	1	45900804	rs110711658
BTB-01461996	1	45957974	rs42582276
BTA-95262-NO-RS	1	46138869	rs41663226
BTB-01786029	1	46201490	rs42896423
BTA-14361-RS29023125	1	46251987	rs29023125
HAPMAP60140-SS46526251	1	46370195	rs41255390
UA-IFASA-4106	1	46402519	rs29010919
ARS-BFGL-NGS-110320	1	46595049	rs109740793
ARS-BFGL-NGS-67684	1	46620571	rs110727886
BTB-00468485	1	46648008	rs43670966
BTB-01608930	1	46778649	rs42723377
ARS-BFGL-NGS-69858	1	46808068	rs109668293
BTA-109011-NO-RS	1	46926971	rs41571566
HAPMAP39710-BTA-108633	1	47011181	rs41615838
HAPMAP54262-RS29018839	1	47102513	rs29018839
ARS-BFGL-NGS-23106	1	47251774	rs110120441
HAPMAP40153-BTA-99041	1	47296021	rs41667890
BTA-99040-NO-RS	1	47320175	rs41599954
HAPMAP55429-RS29012753	1	47417243	rs29012753
BTB-02090792	1	47445935	rs43192760
BTB-01702372	1	47479177	rs42813614
HAPMAP43751-BTA-104783	1	47552065	rs41570065
BTB-01967977	1	47669197	rs43081412
BTB-01663516	1	47701359	rs42782773
HAPMAP42068-BTA-111564	1	47745480	rs41567544
BTB-01202368	1	47788706	rs42362940
HAPMAP60003-RS29024905	1	47856002	rs29024905
BTB-01202460	1	47945210	rs42363029
BOVINEHD0100013544	1	47960276	rs43020353
HAPMAP27230-BTA-162491	1	47973478	rs110147197
ARS-BFGL-NGS-105365	1	48026603	rs110988233
ARS-BFGL-NGS-1695	1	48063154	rs109450922
ARS-BFGL-NGS-73983	1	48105788	rs42355373
ARS-BFGL-BAC-16973	1	48130491	rs111002696
HAPMAP49948-BTA-29490	1	48181287	rs41565305
HAPMAP59092-RS29024583	1	48425887	rs29024583
ARS-BFGL-NGS-41264	1	48523202	rs110827069
HAPMAP38806-BTA-110152	1	48629895	rs41569965
BTB-01146938	1	48726549	rs42304080
BTB-01146838	1	48802718	rs42303280
BTB-01847183	1	48843080	rs42961056
HAPMAP50572-BTA-113037	1	48866528	rs41617274
ARS-BFGL-NGS-49634	1	48971016	rs110340489
BTA-113021-NO-RS	1	49230292	rs41617261
BTB-01077277	1	49318678	rs42233888
HAPMAP57446-RS29023998	1	49393074	rs29023998
BTA-103555-NO-RS	1	49480638	rs41567176
HAPMAP50221-BTA-112986	1	49578738	rs41617247
BOVINEHD0100013988	1	49666332	rs136192547
BTB-01699628	1	50230596	rs42812095
BTA-114651-NO-RS	1	50252331	rs41616907
HAPMAP41715-BTA-100026	1	50320575	rs41610080
BTB-01165120	1	50465233	rs42327967
HAPMAP49829-BTA-101896	1	50574353	rs41572341
HAPMAP29401-BTA-152822	1	50621585	rs109612781
BTB-01164952	1	50652927	rs42326010
BTB-01164946	1	50680039	rs42326004
BTB-01164879	1	50775613	rs42325938
BTB-00022352	1	50815882	rs43235803
BTB-00022376	1	50857462	rs43235827
HAPMAP41716-BTA-100042	1	50884893	rs41567114
ARS-BFGL-NGS-101533	1	51033230	rs43237745
ARS-BFGL-NGS-6521	1	51169451	rs110811919
ARS-BFGL-NGS-14638	1	51211635	rs109274715
HAPMAP42747-BTA-97910	1	51258380	rs41667262
BTB-00184675	1	51289087	rs43396862
ARS-BFGL-NGS-27696	1	51329816	rs109433535
BTB-01661970	1	51403723	rs42774937
BTB-01303185	1	51563701	rs42424497
ARS-BFGL-NGS-80227	1	51598998	rs109043214
BTB-01303321	1	51654778	rs42426032
UA-IFASA-6260	1	51721572	rs41567832
BTB-00023604	1	51804778	rs43236036
HAPMAP54644-RS29022483	1	51845103	rs29022483
BTB-00023322	1	51994611	rs43234359
ARS-BFGL-NGS-29536	1	52075648	rs43233558
ARS-BFGL-NGS-26781	1	52135065	rs43232753
BOVINEHD0100014648	1	52143251	rs43232776
HAPMAP23148-BTA-123974	1	52251694	rs110118314
UA-IFASA-5103	1	52306846	rs29017615
ARS-BFGL-NGS-105123	1	52409229	rs109248490
HAPMAP42392-BTA-100065	1	52537365	rs41622792
ARS-BFGL-NGS-112553	1	52644883	rs109836969
BTA-100060-NO-RS	1	52676405	rs41567121
HAPMAP47522-BTA-120738	1	52748123	rs41622798
BTA-120739-NO-RS	1	52801665	rs41622799
ARS-BFGL-NGS-89588	1	52834285	rs110448530
BTB-00026002	1	52874728	rs43234157
HAPMAP27147-BTA-124015	1	52953518	rs43232990
ARS-BFGL-NGS-76469	1	52979497	rs110575443
HAPMAP24136-BTA-124014	1	53084847	rs109742388
BTB-00025760	1	53238076	rs43241717
HAPMAP47502-BTA-110302	1	53270356	rs41613873
BTB-00025197	1	53388440	rs43236501
ARS-BFGL-BAC-18388	1	53489802	rs110437037
BTB-00025135	1	53528573	rs43236439
HAPMAP47174-BTA-110289	1	53551656	rs41574019
BTA-110282-NO-RS	1	53582877	rs41574018
ARS-BFGL-NGS-94761	1	53656600	rs109238677
HAPMAP41428-BTA-110280	1	53679183	rs41613861
IDBV30100005065	1	53855896	rs133175991
HAPMAP53221-RS29019635	1	53968516	rs29019635
HAPMAP57738-RS29023662	1	53995142	rs29023662
HAPMAP48975-BTA-99363	1	54032055	rs41669553
ARS-BFGL-BAC-20881	1	54052439	rs110250093
HAPMAP61117-RS29023044	1	54074552	rs29023044
BTB-00026752	1	54102324	rs43241897
BTB-00026585	1	54179627	rs43239430
BTA-110335-NO-RS	1	54259681	rs41569974
ARS-BFGL-NGS-111929	1	54342104	rs109010613
UA-IFASA-7275	1	54390349	rs41613877
BTB-00217542	1	54460795	rs43422840
HAPMAP42092-BTA-119864	1	54523895	rs41571491
ARS-BFGL-NGS-114712	1	54556914	rs110174843
ARS-BFGL-NGS-104377	1	54590850	rs109705259
BTB-01044365	1	54625163	rs42203252
HAPMAP49009-BTA-107212	1	54690810	rs41616017
BTB-01605050	1	54714755	rs42719264
ARS-BFGL-NGS-43783	1	54774488	rs109472426
BTB-01712147	1	54844550	rs42830001
ARS-BFGL-NGS-37379	1	54901166	rs109852553
BTA-21826-NO-RS	1	54958273	rs109935391
ARS-BFGL-NGS-86970	1	54988164	rs110946707
BTB-01315516	1	55057917	rs42438803
HAPMAP47540-BTA-21819	1	55107953	rs41606679
BTB-01131103	1	55288120	rs42289134
HAPMAP49383-BTA-93867	1	55326027	rs41667401
BTB-01131178	1	55359042	rs42289209
BTA-93863-NO-RS	1	55386945	rs41667398
HAPMAP38361-BTA-93866	1	55469249	rs41594493
BTB-01131384	1	55499124	rs42290710
BTB-01914655	1	55544288	rs43019505
ARS-BFGL-NGS-115305	1	55784222	rs109328537
HAPMAP32092-BTA-149957	1	55810689	rs109104109
ARS-BFGL-NGS-85105	1	55832662	rs110823196
HAPMAP47445-BTA-93870	1	55930246	rs41594494
HAPMAP33225-BTA-151395	1	55995337	rs109466289
HAPMAP43173-BTA-120253	1	56193336	rs41621455
BTA-25876-NO-RS	1	56551196	rs41575389
BTA-25883-NO-RS	1	56706072	rs41575392
ARS-BFGL-NGS-111138	1	56817352	rs109832850
ARS-BFGL-NGS-38890	1	56864714	rs110783253
ARS-BFGL-NGS-59270	1	56901848	rs110318792
ARS-BFGL-NGS-52696	1	57050886	rs110985345
HAPMAP39218-BTA-25795	1	57141557	rs41575366
ARS-BFGL-NGS-89	1	57170980	rs109765713
UA-IFASA-5597	1	57192123	rs41631818
ARS-BFGL-NGS-18996	1	57238377	rs110927593
HAPMAP59481-RS29019616	1	57341049	rs29019616
HAPMAP44594-BTA-25389	1	57426987	rs41574696
ARS-BFGL-NGS-34519	1	57623335	rs110886071
HAPMAP38147-BTA-25404	1	57660748	rs41574703
HAPMAP55498-SS46527080	1	57752344	rs41255623
ARS-BFGL-NGS-112451	1	57913747	rs110880752
HAPMAP50295-BTA-25892	1	58210936	rs41632565
ARS-BFGL-NGS-40337	1	58444431	rs109747144
HAPMAP36459-SCAFFOLD9563_462	1	58695977	rs29026512
HAPMAP23307-BTA-124083	1	58722694	rs110597452
ARS-BFGL-NGS-103637	1	58760778	rs110961797
HAPMAP44172-BTA-96950	1	58985342	rs41616212
BOVINEHD0100016712	1	59047306	rs135750591
HAPMAP44328-BTA-97952	1	59256538	rs41667273
BTA-96949-NO-RS	1	59279533	rs41663660
BTA-31615-NO-RS	1	59337004	rs41582534
ARS-USMARC-PARENT-DQ404150-RS29012530	1	59409838	rs29012530
UA-IFASA-2169	1	59435634	rs29012532
ARS-BFGL-NGS-16908	1	59463782	rs110301867
HAPMAP34104-BES10_CONTIG701_1260	1	59509438	rs43709748
BTB-00028136	1	59561102	rs43237971
BTB-01868157	1	59590958	rs42973922
HAPMAP48289-BTA-31617	1	59683842	rs41582535
BTB-00028406	1	59824412	rs43240138
HAPMAP25636-BTA-31622	1	59879169	rs41602052
HAPMAP48717-BTA-31633	1	59971879	rs41630790
BTB-00028647	1	60008528	rs43241979
HAPMAP31065-BTA-123406	1	60140981	rs43241193
BTA-31638-NO-RS	1	60187594	rs41582541
BTA-31643-NO-RS	1	60254737	rs41601432
BTB-00028937	1	60321156	rs43237670
HAPMAP59475-RS29014975	1	60411957	rs29014975
ARS-BFGL-NGS-36297	1	60435125	rs42541659
ARS-BFGL-NGS-115239	1	60477492	rs109424088
BOVINEHD0100017113	1	60520194	rs42542945
BTB-01413909	1	60562020	rs42541634
BOVINEHD0100017127	1	60592622	rs137592558
BOVINEHD0100017147	1	60651172	rs134145758
BTB-02009342	1	60753573	rs43114735
BTA-23353-NO-RS	1	60787763	rs41628641
ARS-BFGL-NGS-117152	1	60822626	rs110143438
UA-IFASA-7336	1	60862725	rs41630809
ARS-BFGL-NGS-63954	1	60930420	rs111030724
HAPMAP57078-SS46526391	1	60956897	rs41255529
BTB-00029666	1	61026239	rs43243495
HAPMAP48290-BTA-31675	1	61069157	rs41582549
HAPMAP42177-BTA-31679	1	61125554	rs41630820
ARS-BFGL-NGS-58051	1	61155727	rs110490043
HAPMAP35167-VSWCP1D5775A_SCF01	1	61189139	rs29020042
BTB-00030270	1	61259392	rs43241401
ARS-BFGL-NGS-3821	1	61286751	rs110366128
HAPMAP41191-BTA-16674	1	61329180	rs41620345
BTB-02006134	1	61357379	rs43113585
HAPMAP59735-RS29016420	1	61381912	rs29016420
ARS-BFGL-NGS-14821	1	61469035	rs109463592
HAPMAP48293-BTA-32595	1	61508119	rs109028629
BTA-92181-NO-RS	1	61540639	rs41597969
BTB-00030962	1	61652849	rs43238189
HAPMAP38402-BTA-32592	1	61681629	rs41601490
BTB-00030894	1	61749066	rs43237323
BTA-31690-NO-RS	1	61777879	rs41630825
BTB-00030699	1	61806466	rs43245227
ARS-BFGL-NGS-27164	1	61832670	rs110206519
BTB-00030560	1	61900596	rs43244288
HAPMAP53538-RS29018897	1	61936456	rs29018897
BOVINEHD0100017588	1	62013557	rs110692704
BTA-103663-NO-RS	1	62124386	rs110217363
ARS-BFGL-NGS-40229	1	62184184	rs109327270
HAPMAP42400-BTA-102731	1	62344691	rs41612071
BTB-01806856	1	62607089	rs42916147
HAPMAP39200-BTA-32607	1	62696719	rs41566183
HAPMAP38640-BTA-92406	1	62742180	rs41664520
BTB-00031464	1	62811670	rs43242089
BTB-00031535	1	62842581	rs43242760
ARS-BFGL-NGS-42248	1	62873964	rs110469089
ARS-BFGL-NGS-102719	1	62909449	rs43243149
ARS-BFGL-NGS-115080	1	62968592	rs109155375
ARS-BFGL-NGS-114995	1	62998921	rs110049975
ARS-BFGL-NGS-100977	1	63025706	rs42779828
BTB-01665387	1	63061634	rs42779775
BTB-01506507	1	63127376	rs42624841
ARS-BFGL-NGS-106011	1	63159279	rs110622987
BTB-01285049	1	63199096	rs42409620
ARS-BFGL-NGS-112682	1	63235795	rs109901387
BTB-01285245	1	63277846	rs42411615
HAPMAP49510-BTA-17452	1	63372417	rs41570239
ARS-BFGL-NGS-4583	1	63421529	rs42404930
BTA-32633-NO-RS	1	63445511	rs41566184
BTB-00031779	1	63491880	rs43243803
BTA-108948-NO-RS	1	63575356	rs41571544
HAPMAP44333-BTA-104611	1	63825188	rs41611740
ARS-BFGL-NGS-105436	1	63951419	rs110386440
ARS-BFGL-NGS-3132	1	64031787	rs110449758
BTB-00640138	1	64077996	rs41806014
HAPMAP31089-BTA-130737	1	64207146	rs109102777
BTB-01687859	1	64301934	rs42803894
BTB-00639914	1	64322900	rs41804694
IDBV30100005075	1	64357669	NA
ARS-BFGL-NGS-27619	1	64474719	rs110560883
BOVINEHD0100018250	1	64509478	rs133712619
BTB-00451094	1	64629383	rs43653256
BTB-00033060	1	64730690	rs43242656
BTB-00033090	1	64788160	rs43242686
BTB-00033167	1	64864266	rs43243263
ARS-BFGL-NGS-15927	1	64908763	rs108945085
ARS-BFGL-NGS-112971	1	64955929	rs43233267
BTB-00026837	1	64990681	rs43233287
ARS-BFGL-NGS-33635	1	65082461	rs109987566
BTB-00027047	1	65103965	rs43235097
BTB-00027056	1	65126749	rs43235106
BTA-15412-NO-RS	1	65171617	rs41622146
HAPMAP45865-BTA-15414	1	65203417	rs41622147
ARS-BFGL-NGS-112600	1	65226899	rs43235984
ARS-BFGL-NGS-36873	1	65252905	rs110334420
BTB-00027149	1	65276480	rs43235999
BTB-00027201	1	65338549	rs43236849
ARS-BFGL-NGS-54090	1	65410263	rs110591225
BTB-00027298	1	65433706	rs43237846
BTB-00027332	1	65466612	rs43237880
HAPMAP32539-BTA-124026	1	65580210	rs109464688
BTA-15421-NO-RS	1	65663517	rs41575645
ARS-BFGL-NGS-83021	1	65937547	rs109390094
AX-18246056	1	65954882	rs109637397
BOVINEHD0100018615	1	65973525	rs43239703
BTB-02069463	1	66017181	rs43168866
ARS-BFGL-NGS-3996	1	66121259	rs109580821
ARS-BFGL-NGS-115763	1	66139653	rs110466897
ARS-BFGL-NGS-43799	1	66188527	rs110023396
HAPMAP40403-BTA-15429	1	66230091	rs41575648
ARS-BFGL-BAC-19440	1	66344261	rs109307497
BTB-00027638	1	66369026	rs43240574
AX-18247602	1	66405441	rs133149492
ARS-BFGL-NGS-35041	1	66604133	rs109339760
ARS-BFGL-NGS-117561	1	66696653	rs109393850
HAPMAP54041-SS46526276	1	66759099	rs41255415
ARS-BFGL-NGS-36705	1	66797315	rs108992751
BTB-00032674	1	67083238	rs43244070
BTB-00032648	1	67115284	rs43244044
BTB-00033186	1	67160040	rs43243282
ARS-BFGL-NGS-4572	1	67212088	rs43243692
ARS-BFGL-NGS-6075	1	67286095	rs109702745
BTB-00026096	1	67310117	rs43235351
BTB-00026110	1	67331639	rs43235365
BTA-05186-NO-RS	1	67444188	rs29019349
BTB-00028704	1	67491689	rs43242536
UA-IFASA-7116	1	67702576	rs41603006
BTB-00032205	1	67734488	rs43241623
BTB-00032200	1	67764428	rs43241618
BTA-33571-NO-RS	1	67909755	rs41602465
ARS-BFGL-NGS-119133	1	67969838	rs109765671
ARS-BFGL-NGS-117312	1	68066718	rs109781188
BOVINEHD0100019212	1	68098581	rs109280533
ARS-BFGL-NGS-113914	1	68135318	rs110037670
ARS-BFGL-NGS-7521	1	68268931	rs43245248
BOVINEHD0100019295	1	68295207	rs109481482
ARS-BFGL-NGS-4503	1	68307813	rs43244473
HAPMAP46988-BTA-34591	1	68403441	rs41579089
ARS-BFGL-NGS-9429	1	68507419	rs109912643
HAPMAP50666-BTA-34589	1	68533156	rs41579087
ARS-BFGL-NGS-72247	1	68579776	rs110567438
HAPMAP39647-BTA-34584	1	68604562	rs41579083
HAPMAP59979-RS29025402	1	68966218	rs29025402
ARS-BFGL-NGS-100745	1	69045500	rs109912311
BTA-120514-NO-RS	1	69070681	rs41602364
HAPMAP54911-RS29023069	1	69138050	rs29023069
ARS-BFGL-NGS-114985	1	69283880	rs110391667
BTA-104027-NO-RS	1	69359979	rs41610147
ARS-BFGL-NGS-115898	1	69386583	rs110713529
IDBV30100005089	1	69394033	NA
HAPMAP38055-BTA-120751	1	69475667	rs41622811
ARS-BFGL-NGS-30730	1	69520131	rs109163519
HAPMAP59820-RS29019798	1	69690407	rs29019798
IDBV20100000198	1	69802307	rs41257187
ARS-BFGL-NGS-110495	1	69803449	rs109406190
ARS-BFGL-NGS-62687	1	69867959	rs109501529
ARS-BFGL-NGS-111716	1	69905532	rs109504406
IDBV30100005092	1	69942646	rs381423382
ARS-BFGL-NGS-104241	1	69944271	rs109811771
ARS-BFGL-NGS-111271	1	70159840	rs110604930
ARS-BFGL-NGS-111283	1	70191957	rs109744451
BTB-00031796	1	70660314	rs43243818
HAPMAP48672-BTA-17044	1	70852215	rs41579376
HAPMAP50667-BTA-34616	1	70974318	rs41628911
ARS-BFGL-NGS-80523	1	70996099	rs109935460
ARS-BFGL-NGS-119161	1	71070958	rs109127562
ARS-BFGL-NGS-95516	1	71229187	rs109185701
ARS-BFGL-NGS-5124	1	71263427	rs110122324
ARS-BFGL-BAC-35332	1	71349186	rs109835666
HAPMAP53495-RS29015962	1	71370844	rs29015962
ARS-BFGL-NGS-97095	1	71431023	rs109381761
HAPMAP43841-BTA-34601	1	71504767	rs41579093
HAPMAP40324-BTA-34602	1	71602911	rs41579094
BOVINEHD0100020551	1	71658243	rs135385453
ARS-BFGL-NGS-56509	1	71742005	rs109809221
ARS-BFGL-NGS-16910	1	71764838	rs109537887
BTA-34638-NO-RS	1	71800147	rs41628924
ARS-BFGL-NGS-109101	1	71952197	rs109774312
HAPMAP51826-BTA-34625	1	71990165	rs41628917
BTA-34624-NO-RS	1	72020602	rs41602517
HAPMAP60655-RS29025422	1	72052010	rs29025422
ARS-BFGL-NGS-117761	1	72080335	rs109960856
ARS-BFGL-NGS-37507	1	72102670	rs109988930
ARS-BFGL-NGS-118075	1	72442882	rs110042105
ARS-BFGL-NGS-78165	1	72605572	rs110469007
ARS-BFGL-NGS-45476	1	72640881	rs110277726
ARS-BFGL-NGS-117741	1	72689874	rs109735736
HAPMAP42521-BTA-35582	1	72736590	rs41633660
HAPMAP43559-BTA-35576	1	72801931	rs41633658
ARS-BFGL-NGS-72532	1	72844496	rs110693378
ARS-BFGL-NGS-94206	1	73048145	rs110125960
ARS-BFGL-NGS-112042	1	73077982	rs109041443
ARS-BFGL-NGS-100698	1	73106447	rs110129581
ARS-BFGL-NGS-59448	1	73140918	rs109415194
HAPMAP41511-BTA-34652	1	73239166	rs41629731
ARS-BFGL-NGS-40388	1	73321288	rs109089947
HAPMAP40716-BTA-34647	1	73404401	rs41628929
HAPMAP52010-BTA-34646	1	73441389	rs41628928
BTA-34645-NO-RS	1	73568389	rs41628927
ARS-BFGL-NGS-39750	1	73757146	rs109100725
ARS-BFGL-NGS-25392	1	73821868	rs109794322
ARS-BFGL-NGS-114968	1	74009574	rs110192732
ARS-BFGL-NGS-53144	1	74046575	rs109018964
ARS-BFGL-NGS-23062	1	74075179	rs109337735
BTA-35628-NO-RS	1	74282462	rs41580508
UA-IFASA-4774	1	74325400	rs29014146
ARS-BFGL-NGS-114627	1	74355653	rs109001591
ARS-BFGL-NGS-7099	1	74459840	rs109286954
HAPMAP38109-BTA-36588	1	74581903	rs41630294
BTA-36593-NO-RS	1	74751227	rs41630299
BOVINEHD0100021463	1	74771418	rs134603875
ARS-BFGL-NGS-90496	1	74889706	rs110210780
ARS-BFGL-NGS-81861	1	75171303	rs110833427
HAPMAP39889-BTA-114934	1	75227225	rs41617926
HAPMAP51396-BTA-114937	1	75258338	rs41617929
ARS-BFGL-NGS-37067	1	75301239	rs109316834
HAPMAP60658-RS29025870	1	75328281	rs29025870
HAPMAP51567-BTA-17154	1	75363231	rs41621765
HAPMAP35190-BES10_CONTIG762_2071	1	75433980	rs43709791
HAPMAP25308-BTA-153014	1	75505402	rs109401728
ARS-BFGL-NGS-34525	1	75588102	rs108990257
ARS-BFGL-NGS-15456	1	75618069	rs109537298
ARS-BFGL-BAC-31478	1	75691167	rs108990491
HAPMAP59172-RS29012834	1	75880996	rs29012834
ARS-BFGL-NGS-64672	1	76248393	rs110041762
HAPMAP42898-BTA-28764	1	76295386	rs41629270
BTA-28763-NO-RS	1	76331663	rs41579892
ARS-BFGL-NGS-30137	1	76378436	rs110146787
ARS-BFGL-BAC-31487	1	76471373	rs110497428
ARS-BFGL-NGS-1406	1	76645192	rs109653738
BTA-95639-NO-RS	1	76709967	rs41598314
BTA-95638-NO-RS	1	76739280	rs41664218
BOVINEHD0100022136	1	76767224	rs135664826
ARS-BFGL-BAC-31482	1	76792695	rs109635001
BTA-18708-NO-RS	1	76876908	rs41623050
HAPMAP50334-BTA-36619	1	76938175	rs41603203
ARS-BFGL-NGS-34347	1	76994474	rs110789800
HAPMAP44231-BTA-36623	1	77207875	rs41582637
BTA-36624-NO-RS	1	77248361	rs41582638
HAPMAP34720-BES7_CONTIG462_688	1	77282369	rs43708475
HAPMAP42923-BTA-36604	1	77485396	rs41630307
ARS-BFGL-NGS-80187	1	77606842	rs109650529
HAPMAP41244-BTA-36610	1	77889364	rs41630311
HAPMAP48729-BTA-36615	1	77983959	rs41630315
HAPMAP58919-RS29009958	1	78034231	rs29009958
ARS-BFGL-NGS-56146	1	78088393	rs109034747
HAPMAP47180-BTA-112104	1	78511271	rs41612210
ARS-BFGL-NGS-13617	1	78637787	rs109772258
ARS-BFGL-BAC-31500	1	78791994	rs110637497
BTA-37493-NO-RS	1	78826926	rs41634467
BTB-00034886	1	78904951	rs43244750
ARS-BFGL-NGS-47287	1	78964672	rs109684983
ARS-BFGL-BAC-33415	1	79009807	rs110209396
BTB-00034743	1	79034999	rs43252102
HAPMAP43564-BTA-36647	1	79058798	rs41582644
BTB-00034692	1	79109155	rs43252051
HAPMAP40722-BTA-36642	1	79143280	rs41603205
BTA-112299-NO-RS	1	79169547	rs41613221
ARS-BFGL-NGS-111725	1	79274441	rs109121314
ARS-BFGL-NGS-25522	1	79324497	rs110369921
BTB-00034294	1	79498250	rs43247266
HAPMAP27043-BTA-36631	1	79501059	rs41606347
BTB-00034221	1	79591551	rs43245793
HAPMAP51218-BTA-36630	1	79629427	rs41630320
BTB-00034202	1	79671395	rs43245775
HAPMAP49586-BTA-36632	1	79700956	rs41582641
ARS-BFGL-NGS-106728	1	79755519	rs110162385
ARS-BFGL-NGS-24966	1	79780029	rs110680473
ARS-BFGL-NGS-68451	1	79841328	rs43251468
ARS-BFGL-NGS-113198	1	79880934	rs109289762
HAPMAP51438-BTA-37566	1	79904055	rs41666794
BTB-00036018	1	80019442	rs43245574
ARS-BFGL-NGS-100951	1	80063107	rs110290111
BTA-37567-NO-RS	1	80103951	rs41634520
HAPMAP41250-BTA-38429	1	80140397	rs41635167
IDBV20100000202	1	80248802	rs109175760
ARS-BFGL-NGS-22536	1	80269992	rs109340131
BTB-00036138	1	80349645	rs43246393
HAPMAP50131-BTA-85559	1	80427462	rs41660452
ARS-BFGL-NGS-19741	1	80548510	rs109629400
BOVINEHD0100023181	1	80627431	rs43249820
ARS-BFGL-NGS-79990	1	80661482	rs43249771
BTA-38441-NO-RS	1	80875014	rs41635177
ARS-BFGL-NGS-44794	1	80896616	rs109981327
ARS-BFGL-NGS-26946	1	80974985	rs110467946
HAPMAP43250-BTA-37524	1	81018906	rs41576442
BTB-00035080	1	81044806	rs43246044
BTA-37523-NO-RS	1	81072227	rs41634493
UA-IFASA-6360	1	81118415	rs41634488
HAPMAP47934-BTA-38431	1	81160609	rs41635169
ARS-BFGL-NGS-96340	1	81209053	rs110843392
BTA-39532-NO-RS	1	81239683	rs41640545
HAPMAP49149-BTA-39529	1	81271586	rs41640542
HAPMAP14994-RS29012500	1	81345283	rs29012500
ARS-BFGL-NGS-78633	1	81373204	rs43249370
BTA-39503-NO-RS	1	81540249	rs41639725
BTA-39510-NO-RS	1	81589478	rs41608610
ARS-BFGL-NGS-106454	1	81623098	rs110811085
ARS-BFGL-NGS-116286	1	81656974	rs110587984
ARS-BFGL-NGS-71379	1	81702230	rs109454743
HAPMAP42929-BTA-39525	1	81735566	rs41581433
BTA-39523-NO-RS	1	81760654	rs41640540
BTA-39521-NO-RS	1	81790858	rs41640538
ARS-BFGL-NGS-56254	1	81859735	rs43251848
HAPMAP55227-RS29009709	1	82032365	rs29009709
BTB-01187501	1	82120231	rs42341055
HAPMAP47824-BTA-107197	1	82147822	rs41616008
HAPMAP53346-SS46526210	1	82176939	rs41255350
BTB-01187418	1	82261456	rs42346865
ARS-BFGL-NGS-50379	1	82292403	rs42346020
HAPMAP54984-RS29020611	1	82338088	rs29020611
BTB-01187109	1	82436081	rs42344261
BTA-107196-NO-RS	1	82468782	rs41672105
BTB-00035766	1	82510970	rs43250826
HAPMAP42233-BTA-49670	1	82559884	rs41579176
ARS-BFGL-NGS-19217	1	82680131	rs42214044
ARS-BFGL-NGS-111849	1	82725824	rs109147912
BTB-01059241	1	82787221	rs42215216
HAPMAP49142-BTA-38495	1	82834398	rs41635201
BTA-38502-NO-RS	1	82928948	rs41635208
ARS-BFGL-NGS-68869	1	83006326	rs109912521
ARS-BFGL-NGS-98669	1	83030921	rs110454414
ARS-BFGL-NGS-69661	1	83132079	rs110227264
BTB-00036349	1	83316586	rs43248004
ARS-BFGL-NGS-64789	1	83458884	rs43246420
HAPMAP23583-BTA-124292	1	83547131	rs109318835
HAPMAP49141-BTA-38455	1	83807479	rs41635180
HAPMAP41527-BTA-38460	1	83936851	rs41603780
HAPMAP40527-BTA-38457	1	84111692	rs41635181
HAPMAP52416-RS29016842	1	84175752	rs29016842
HAPMAP57391-RS29026905	1	84269107	rs29026905
BTB-00036444	1	84345904	rs43249099
BTB-01702150	1	84446080	rs42820790
ARS-BFGL-NGS-22690	1	84559546	rs109164970
BTB-01431374	1	84580772	rs42548511
ARS-BFGL-NGS-4047	1	84614199	rs110710269
HAPMAP44071-BTA-39540	1	84850448	rs41640548
ARS-BFGL-NGS-118640	1	84944278	rs110280620
BTB-00038173	1	84991511	rs43246311
BTA-39548-NO-RS	1	85151862	rs41581441
HAPMAP55404-RS29024815	1	85294656	rs29024815
HAPMAP33711-BTA-124326	1	85525315	rs110106532
ARS-BFGL-NGS-117410	1	85671043	rs43677359
HAPMAP42933-BTA-40454	1	85731453	rs41604794
BOVINEHD0100024516	1	85762409	rs134105539
ARS-BFGL-NGS-54077	1	85911356	rs109271870
BTB-00037084	1	86029442	rs43247039
BTB-00037008	1	86134439	rs43245663
ARS-BFGL-BAC-34208	1	86351590	rs109106250
HAPMAP43254-BTA-38489	1	86421573	rs41578817
BTA-38487-NO-RS	1	86448644	rs41578815
BTB-00036985	1	86476259	rs43245640
BTB-00036965	1	86543082	rs43244720
ARS-BFGL-NGS-115710	1	86596243	rs110554326
HAPMAP48736-BTA-38482	1	86642884	rs41635194
ARS-BFGL-NGS-82014	1	86777370	rs110976869
BTB-00036683	1	86818418	rs43251938
ARS-BFGL-NGS-110543	1	86867787	rs110601079
HAPMAP45277-BTA-38474	1	86910584	rs41635187
BTA-38473-NO-RS	1	86931672	rs41635186
BTA-38476-NO-RS	1	86968922	rs41603781
ARS-BFGL-BAC-6363	1	87100663	rs110043556
HAPMAP52334-RS29027507	1	87161990	rs29027507
BTA-40478-NO-RS	1	87226006	rs41635676
ARS-BFGL-BAC-33122	1	87424785	rs43245095
ARS-BFGL-NGS-20558	1	87454919	rs43251695
HAPMAP59015-RS29021588	1	87573900	rs29021588
BTB-00038588	1	87615299	rs43249325
BTB-00038586	1	87664746	rs43249323
HAPMAP49096-BTA-25573	1	87725213	rs41575337
BTA-13139-RS29018103	1	87774971	rs29018103
BTB-01858021	1	87829634	rs42967263
ARS-BFGL-NGS-152	1	87876108	rs109014727
HAPMAP44359-BTA-25574	1	87913280	rs41630469
BOVINEHD0100024997	1	87930907	rs133687012
BTA-122780-NO-RS	1	87941018	rs41620681
BTA-25575-NO-RS	1	87972118	rs41630470
HAPMAP47477-BTA-103865	1	88050696	rs41609768
ARS-BFGL-NGS-114428	1	88150843	rs42675899
HAPMAP57808-RS29009859	1	88167139	rs29009859
HAPMAP47817-BTA-104461	1	88205509	rs41610645
ARS-BFGL-NGS-82489	1	88327865	rs109077473
BOVINEHD0100025125	1	88348708	rs42823677
BTB-00039314	1	88358715	rs43248805
BTB-00039253	1	88462591	rs43248747
ARS-BFGL-NGS-112470	1	88489434	rs109498498
IDBV20100000205	1	88527343	NA
HAPMAP54781-RS29010500	1	88539617	rs29010500
BTA-40510-NO-RS	1	88638760	rs41635702
BTA-40495-NO-RS	1	88698235	rs41635687
HAPMAP58015-RS29026448	1	88801264	rs29026448
BTA-40481-NO-RS	1	88899250	rs41635677
BTA-108728-NO-RS	1	89091419	rs41570902
BTA-108733-NO-RS	1	89140501	rs41570905
HAPMAP47529-BTA-122384	1	89243673	rs41625673
BTB-01196345	1	89284818	rs42357756
ARS-BFGL-NGS-94042	1	89325400	rs42358982
BTB-01196514	1	89358747	rs42359025
HAPMAP27729-BTA-108726	1	89431170	rs43708918
BTA-119425-NO-RS	1	89671800	rs41617724
UA-IFASA-7467	1	89755328	rs41576297
BTA-88734-NO-RS	1	89784824	rs41658553
ARS-BFGL-NGS-23253	1	89900842	rs43248299
HAPMAP27148-BTA-124406	1	89941301	rs110911843
ARS-BFGL-NGS-29136	1	90025134	rs109425591
ARS-BFGL-NGS-25311	1	90121176	rs41576317
BTB-00041036	1	90156001	rs43246622
BTA-41494-NO-RS	1	90196132	rs41641198
ARS-BFGL-NGS-3794	1	90311323	rs109664043
HAPMAP41534-BTA-41482	1	90377648	rs41641190
ARS-BFGL-NGS-78317	1	90430877	rs108977753
BTA-41478-NO-RS	1	90561071	rs41576309
BOVINEHD0100025773	1	90634133	rs135927171
ARS-BFGL-NGS-12933	1	90637000	rs110200991
ARS-BFGL-BAC-36098	1	90689913	rs42922702
HAPMAP48236-BTA-17964	1	90714916	rs41623976
HAPMAP60827-RS29019866	1	90759099	rs29019866
HAPMAP49986-BTA-41525	1	90802931	rs41605771
HAPMAP30020-BTA-150228	1	90895301	rs42577957
HAPMAP46543-BTA-94613	1	90916197	rs41660693
BTA-94619-NO-RS	1	90956859	rs41615034
HAPMAP54568-RS29010311	1	91001080	rs29010311
HAPMAP28877-BTA-24431	1	91066621	rs41598608
HAPMAP44640-BTA-24435	1	91117527	rs41633775
HAPMAP55511-RS29010538	1	91154241	rs29010538
BTB-01331698	1	91270222	rs42459522
BTB-01331738	1	91315818	rs42460562
ARS-BFGL-NGS-60701	1	91358383	rs42460604
BTB-01846098	1	91460563	rs42957786
BTA-24073-NO-RS	1	91533901	rs41580687
HAPMAP41804-BTA-24071	1	91554463	rs41580685
ARS-BFGL-NGS-67044	1	91582464	rs109767234
BTB-01342372	1	91687256	rs42465953
ARS-BFGL-BAC-36910	1	91748217	rs43248933
ARS-BFGL-NGS-20424	1	91840712	rs110152008
BTB-02064590	1	91857655	rs43169096
BTB-01762766	1	91904464	rs42871690
ARS-BFGL-NGS-54694	1	92049324	rs109820894
HAPMAP34097-BES3_CONTIG167_336	1	92090517	rs43704009
BTB-01748272	1	92171349	rs42864406
BTA-118144-NO-RS	1	92204771	rs41619569
BTA-112211-NO-RS	1	92225849	rs41613169
BTA-24325-NO-RS	1	92273799	rs41581855
BTB-01331221	1	92308130	rs42455248
BTB-01331173	1	92331878	rs42454500
BTB-01211220	1	92357722	rs42369181
BOVINEHD0100026256	1	92369266	rs110499376
HAPMAP47178-BTA-111157	1	92461552	rs41566432
BTA-111161-NO-RS	1	92495958	rs41619040
HAPMAP26451-BTA-156064	1	92615520	rs110651607
HAPMAP52705-RS29019397	1	92648727	rs29019397
BOVINEHD0100026345	1	92670643	rs109888631
ARS-BFGL-NGS-23990	1	92687973	rs110000433
BTA-17925-NO-RS	1	92856829	rs41575292
BTA-17923-NO-RS	1	92958471	rs41570264
HAPMAP53960-RS29016796	1	93002837	rs29016796
BTA-17930-NO-RS	1	93172083	rs41604648
HAPMAP40307-BTA-42417	1	93252325	rs41635504
BTA-07846-RS29027508	1	93279488	rs29027508
HAPMAP50358-BTA-42427	1	93403653	rs41570602
ARS-BFGL-NGS-107347	1	93601848	rs109862562
BTA-48243-NO-RS	1	93639215	rs41639495
BOVINEHD0100047111	1	93793831	rs137083739
HAPMAP61079-RS29013410	1	93892947	rs29013410
HAPMAP42952-BTA-48143	1	93954887	rs41583899
ARS-BFGL-BAC-36880	1	94090278	rs110075251
HAPMAP49190-BTA-48142	1	94127480	rs41583898
HAPMAP55432-RS29009621	1	94214604	rs29009621
HAPMAP42235-BTA-50604	1	94335885	rs41601600
BTB-00768631	1	94367295	rs41930908
HAPMAP24383-BTA-158893	1	94471948	rs109251473
BTB-01087150	1	94512100	rs42244826
BTA-85701-NO-RS	1	94585445	rs41610251
ARS-BFGL-NGS-14083	1	94677356	rs110154771
BOVINEHD0100026883	1	94688223	rs132963724
ARS-BFGL-NGS-104582	1	94699308	rs110660154
ARS-BFGL-NGS-106939	1	94730717	rs42244775
BTB-01086885	1	94776896	rs42243461
ARS-BFGL-NGS-80214	1	94860836	rs42907907
BTB-01086841	1	94882093	rs42243124
BTB-01086804	1	94952782	rs42243087
BTB-01086791	1	94980756	rs42243074
BOVINEHD0100027012	1	95119031	rs137805472
ARS-BFGL-NGS-18020	1	95133504	rs110308320
BOVINEHD0100027028	1	95162832	rs134502106
BOVINEHD0100027037	1	95178326	rs133055479
ARS-BFGL-NGS-22239	1	95213011	rs110180418
HAPMAP41451-BTA-119981	1	95258770	rs41619892
BTB-01086542	1	95279975	rs42241325
BTB-01591692	1	95297194	rs42707742
ARS-BFGL-NGS-113387	1	95343592	rs109000844
HAPMAP58800-RS29016980	1	95394906	rs29016980
ARS-BFGL-NGS-83934	1	95423065	rs109105509
HAPMAP52675-RS29021342	1	95477262	rs29021342
HAPMAP48635-BTA-118353	1	95608009	rs41620483
ARS-BFGL-NGS-104619	1	95750768	rs109748124
ARS-BFGL-NGS-111885	1	95819377	rs110553141
ARS-BFGL-NGS-2011	1	95847141	rs109218478
BOVINEHD0100027304	1	96050327	rs134654632
ARS-BFGL-NGS-8753	1	96169900	rs110244613
ARS-BFGL-NGS-110016	1	96217131	rs110864683
HAPMAP50694-BTA-44240	1	96299260	rs41638858
HAPMAP59668-RS29015093	1	96382717	rs29015093
BTA-44249-NO-RS	1	96472067	rs41638865
BTA-44254-NO-RS	1	96553339	rs41583682
HAPMAP42941-BTA-44265	1	96582794	rs41607237
BTA-44267-NO-RS	1	96677750	rs41638871
ARS-BFGL-NGS-14357	1	96791940	rs110515280
HAPMAP51902-BTA-44288	1	96942516	rs41638888
HAPMAP47007-BTA-43282	1	97123740	rs41581638
ARS-BFGL-NGS-96389	1	97160730	rs110645784
UA-IFASA-7818	1	97195480	rs41635516
BTA-43302-NO-RS	1	97276664	rs41638957
HAPMAP38956-BTA-43309	1	97366225	rs41581656
HAPMAP54512-RS29023726	1	97390136	rs29023726
ARS-BFGL-NGS-19572	1	97420045	rs110857438
HAPMAP49174-BTA-43310	1	97458910	rs41581657
ARS-BFGL-NGS-4387	1	97484342	rs110686198
ARS-BFGL-NGS-96411	1	97515884	rs110090927
ARS-BFGL-NGS-94996	1	97564276	rs110125734
HAPMAP42551-BTA-43327	1	97606601	rs41638968
ARS-BFGL-NGS-112806	1	97642612	rs110460009
ARS-BFGL-NGS-94323	1	97746135	rs109521070
BTA-43340-NO-RS	1	97906442	rs41581662
HAPMAP40001-BTA-43342	1	97931346	rs41638979
BTA-43345-NO-RS	1	97955982	rs41571865
ARS-BFGL-NGS-72769	1	98054518	rs109978357
HAPMAP39920-BTA-43352	1	98078072	rs41581664
ARS-BFGL-NGS-34686	1	98133752	rs110067380
BOVINEHD0100028030	1	98135075	rs133690578
ARS-BFGL-NGS-29866	1	98196332	rs109957957
HAPMAP54106-RS29011049	1	98238089	rs29011049
HAPMAP40109-BTA-120766	1	98274088	rs41622824
IDBV30100005142	1	98357668	NA
HAPMAP46568-BTA-43363	1	98370433	rs41581670
HAPMAP58135-RS29019531	1	98430806	rs29019531
BOVINEHD0100028116	1	98496952	rs109129052
HAPMAP31069-BTA-124454	1	98552740	rs109250937
HAPMAP55148-RS29025486	1	98626202	rs29025486
BTB-00042454	1	98664177	rs43254937
HAPMAP44463-BTA-43379	1	98750172	rs41638990
BTB-00042676	1	98779294	rs43256659
HAPMAP49178-BTA-44203	1	98873080	rs41638832
HAPMAP49992-BTA-44204	1	98898799	rs41638833
BTA-44205-NO-RS	1	98920845	rs41638834
BOVINEHD0100028243	1	98923395	rs109783013
HAPMAP43268-BTA-44209	1	98986363	rs41638835
HAPMAP49612-BTA-44210	1	99013561	rs41607232
HAPMAP38957-BTA-44222	1	99114312	rs41638847
HAPMAP32784-BTA-124466	1	99156076	rs109800511
ARS-USMARC-PARENT-DQ404149-NO-RS	1	99314925	rs42939801
BTB-01469883	1	99345463	rs42586578
BTB-01469847	1	99374603	rs42586542
HAPMAP57255-RS29022894	1	99438575	rs29022894
BTA-95964-NO-RS	1	99469026	rs41665648
BTB-01832367	1	99526306	rs42940101
ARS-BFGL-BAC-33742	1	99552129	rs109856096
BTA-24729-NO-RS	1	99597502	rs41582753
HAPMAP41389-BTA-95970	1	99642111	rs41615129
ARS-BFGL-NGS-29680	1	99689088	rs110245908
HAPMAP38145-BTA-23986	1	99769147	rs41580656
BOVINEHD0100028476	1	99778466	rs110832010
BTB-01568192	1	99905012	rs42683375
BTA-45212-NO-RS	1	100021883	rs41643602
HAPMAP46219-BTA-45209	1	100094035	rs41643601
ARS-BFGL-BAC-32921	1	100151489	rs109311405
BTB-00044397	1	100172966	rs43255173
HAPMAP48767-BTA-45204	1	100200649	rs41607285
BTA-45203-NO-RS	1	100237544	rs41585823
BTA-45195-NO-RS	1	100297745	rs41585816
ARS-BFGL-NGS-38583	1	100348072	rs43253090
HAPMAP48344-BTA-45183	1	100382840	rs41585810
BTB-00043898	1	100432385	rs43258773
ARS-BFGL-NGS-22608	1	100481800	rs109150975
BTB-00043787	1	100564241	rs43258062
HAPMAP47302-BTA-45176	1	100605192	rs41643588
BTB-00043646	1	100663074	rs43255821
BTB-01631727	1	100800828	rs42742505
BOVINEHD0100028785	1	100824963	rs42742010
HAPMAP49857-BTA-109064	1	100835682	rs41617944
BTB-00043545	1	100862935	rs43254920
ARS-BFGL-NGS-61644	1	100957801	rs109534233
BTB-01234729	1	101033651	rs42391114
BTB-01234598	1	101103098	rs42390288
BTB-01234531	1	101140718	rs42389621
BTB-01234416	1	101188217	rs42388806
BOVINEHD0100028913	1	101293474	rs133660983
HAPMAP33240-BTA-157357	1	101330295	rs110373410
BTB-01234321	1	101366448	rs42387812
BTA-109808-NO-RS	1	101537204	rs41621210
HAPMAP39712-BTA-109811	1	101583260	rs110858680
BTB-01997024	1	101686457	rs43103300
BTB-01136812	1	101816107	rs42295273
BTA-95705-NO-RS	1	101851539	rs41665136
HAPMAP53234-RS29020933	1	101892420	rs29020933
BTB-01136517	1	102001717	rs42293088
BTB-01136347	1	102056710	rs42291618
HAPMAP26420-BTA-148636	1	102167348	rs110604087
HAPMAP28099-BTA-150614	1	102249245	rs109422623
AX-18388934	1	102337994	rs42797559
AX-18388937	1	102338678	rs209598041
BTB-00807095	1	102464968	rs41968237
BTA-51653-NO-RS	1	102538612	rs41639575
BTB-00047321	1	102567034	rs43257480
ARS-BFGL-NGS-35839	1	102589009	rs43256409
BTB-00047301	1	102674520	rs43257460
BTA-46150-NO-RS	1	102792723	rs41639071
HAPMAP42215-BTA-45259	1	102975544	rs41576339
HAPMAP51453-BTA-45251	1	103071560	rs41644831
BTB-00046603	1	103185339	rs43257669
ARS-BFGL-NGS-76111	1	103219606	rs110775913
BTB-00007274	1	103463199	rs43221199
BTA-39422-NO-RS	1	103515881	rs43220393
BTB-01582427	1	103543035	rs42699492
BTB-00006833	1	103623793	rs43217858
BTB-00046543	1	103766703	rs43256909
BTB-00045751	1	103950225	rs43258719
BTB-01579733	1	104280525	rs42697824
BTB-01579839	1	104344681	rs42698829
BOVINEHD0100029819	1	104824638	rs42453206
BTB-00045108	1	105293236	rs43253780
ARS-BFGL-NGS-111126	1	105416066	rs43258007
BTB-00044897	1	105477614	rs43257968
BTB-00044677	1	105651348	rs43256448
BTA-45217-NO-RS	1	105689048	rs41607288
HAPMAP44077-BTA-45213	1	105754655	rs41576332
HAPMAP51361-BTA-97011	1	105810391	rs41663692
ARS-BFGL-NGS-24511	1	105884830	rs109806393
ARS-BFGL-NGS-73237	1	105908625	rs110511838
BOVINEHD0100030081	1	105982935	rs42989325
ARS-BFGL-NGS-111524	1	106015356	rs110255625
BOVINEHD0100030108	1	106129669	rs136534195
BTB-00048739	1	106295981	rs43261993
HAPMAP55247-RS29011752	1	106319550	rs29011752
HAPMAP54763-RS29012506	1	106365182	rs29012506
HAPMAP13023-BTA-95276	1	106407844	rs41663229
HAPMAP27036-BTA-163250	1	106453206	rs110805096
BTB-00048624	1	106643275	rs43261179
HAPMAP47310-BTA-46212	1	106768984	rs41578721
ARS-BFGL-NGS-115565	1	106824629	rs43259689
BTB-00048319	1	106881204	rs43258874
BOVINEHD0100030299	1	106923174	rs43257875
BTA-46209-NO-RS	1	107009676	rs43257839
BTB-00048133	1	107033065	rs43256591
BTB-00048035	1	107149909	rs43255695
ARS-BFGL-NGS-110392	1	107172243	rs43262908
HAPMAP32019-BTA-124526	1	107217357	rs43260715
BOVINEHD0100030397	1	107348620	rs137844714
HAPMAP59715-RS29022224	1	107384385	rs29022224
BOVINEHD0100030452	1	107560334	rs43760284
ARS-BFGL-NGS-63747	1	107698360	rs43264574
BTB-00049653	1	107910690	rs43263479
HAPMAP44218-BTA-18307	1	108000927	rs41575613
HAPMAP38658-BTA-121982	1	108031239	rs41623577
HAPMAP34753-BES7_CONTIG483_2157	1	108154057	rs43256975
ARS-BFGL-BAC-31718	1	108174470	rs110185539
ARS-BFGL-NGS-114023	1	108249215	rs43255523
ARS-BFGL-NGS-111509	1	108282363	rs43255467
BOVINEHD0100030641	1	108306434	rs132702206
BTB-00045263	1	108319369	rs43255435
HAPMAP46299-BTA-46253	1	108444502	rs41578729
BTB-00049354	1	108453122	rs43260382
BTB-00049502	1	108547611	rs43261328
HAPMAP38386-BTA-122729	1	108634690	rs41620647
ARS-BFGL-NGS-110222	1	108673807	rs109002091
BTA-120188-NO-RS	1	108748198	rs109126987
ARS-BFGL-NGS-116315	1	108782509	rs110394199
ARS-BFGL-NGS-35848	1	108864882	rs110284791
HAPMAP44346-BTA-120193	1	108900317	rs41620809
BTB-01263441	1	109007793	rs42283451
IDBV30100005152	1	109094013	NA
ARS-BFGL-NGS-32083	1	109099488	rs42356323
HAPMAP48271-BTA-27390	1	109175008	rs41631073
ARS-BFGL-NGS-118240	1	109200000	rs110030227
ARS-BFGL-NGS-535	1	109221369	rs110694784
ARS-BFGL-NGS-10422	1	109252370	rs42355494
BTB-01201574	1	109284636	rs42355462
ARS-BFGL-NGS-115502	1	109431433	rs110110410
BTA-98364-NO-RS	1	109468586	rs41609675
BOVINEHD0100031017	1	109488112	rs136543050
ARS-BFGL-NGS-66914	1	109521534	rs109957491
ARS-BFGL-NGS-118671	1	109543734	rs109599796
BTA-00854-RS29014005	1	109573236	rs29014005
ARS-BFGL-NGS-93455	1	109649036	rs110945214
BTA-111239-NO-RS	1	109749666	rs41619079
HAPMAP50869-BTA-111237	1	109869888	rs41619077
BTB-01568926	1	110070985	rs42682258
BTB-01568935	1	110093503	rs42682267
BTB-00006126	1	110299855	rs43219754
BTB-01184881	1	110389787	rs42341344
BOVINEHD0100031276	1	110547346	rs42322955
ARS-BFGL-BAC-16136	1	110580221	rs110519452
BTB-01166725	1	110629127	rs42322961
ARS-BFGL-BAC-16138	1	110694748	rs110868566
BTB-01166773	1	110720832	rs42323009
HAPMAP41730-BTA-102454	1	110781251	rs41601833
ARS-BFGL-NGS-105415	1	110808219	rs42323608
BTA-102461-NO-RS	1	110848462	rs42324388
HAPMAP38800-BTA-102469	1	110887273	rs41611562
ARS-BFGL-NGS-32687	1	110982956	rs110290496
ARS-BFGL-NGS-57889	1	111030092	rs109126926
HAPMAP39532-BTA-102468	1	111039014	rs41611561
ARS-BFGL-NGS-119115	1	111060336	rs42298690
ARS-BFGL-NGS-109823	1	111122389	rs109344197
BTB-01140101	1	111289853	rs42296756
ARS-BFGL-NGS-18066	1	111357945	rs110552503
ARS-BFGL-NGS-26803	1	111389074	rs42294397
ARS-BFGL-NGS-110339	1	111495891	rs109878660
ARS-BFGL-NGS-89681	1	111577424	rs110979940
BOVINEHD0100031598	1	111648538	rs133846420
BOVINEHD0100031601	1	111653532	rs109701699
BTB-02056490	1	111955405	rs43165194
ARS-BFGL-NGS-104170	1	111997359	rs108995754
ARS-BFGL-NGS-104436	1	112039035	rs110853931
ARS-BFGL-BAC-6549	1	112225759	rs42387717
BTB-01229664	1	112247273	rs42388649
ARS-BFGL-NGS-18134	1	112497788	rs110764446
ARS-BFGL-BAC-16144	1	112551212	rs41751194
BTB-00049981	1	112675358	rs43266806
BTB-00738246	1	112769407	rs41897673
BTB-00049996	1	112827230	rs43266821
ARS-BFGL-NGS-104897	1	112863292	rs43257282
HAPMAP46825-BTA-47232	1	112994639	rs41573010
ARS-BFGL-NGS-16950	1	113064926	rs109092112
ARS-BFGL-NGS-68690	1	113110343	rs110383996
BTA-47238-NO-RS	1	113215525	rs110704582
ARS-BFGL-NGS-25368	1	113296627	rs110939665
BOVINEHD0100032061	1	113321060	rs137825326
ARS-BFGL-BAC-6558	1	113346075	rs109835499
HAPMAP60237-RS29019540	1	113490096	rs29019540
BTB-01058479	1	113667077	rs42218659
ARS-BFGL-NGS-43953	1	113855984	rs42216534
BTB-01058228	1	113906808	rs42215609
ARS-BFGL-NGS-42310	1	113934887	rs109466689
BTB-01057979	1	114085424	rs42223561
HAPMAP55381-RS29025399	1	114137258	rs29025399
ARS-BFGL-NGS-2027	1	114239740	rs109026214
ARS-BFGL-NGS-119781	1	114290180	rs109527378
BTB-01649757	1	114338523	rs42762584
ARS-BFGL-NGS-46265	1	114378974	rs110626659
HAPMAP47770-BTA-89520	1	114647883	rs41660598
IDBV30100005160	1	114718691	NA
BTA-94396-NO-RS	1	114771441	rs41595625
BTB-00050187	1	114842562	rs43258512
ARS-BFGL-NGS-76535	1	114868818	rs110656055
BTB-01922537	1	114907147	rs43032840
ARS-BFGL-NGS-92715	1	114945541	rs109545155
ARS-BFGL-NGS-11580	1	114981065	rs110440177
BTB-01457148	1	115033039	rs42575643
UA-IFASA-1795	1	115133648	rs29013907
BTB-01744054	1	115185215	rs42859069
HAPMAP54649-RS29025427	1	115361862	rs29025427
BTB-01094046	1	115654919	rs42255170
BOVINEHD0100032785	1	115922475	rs42636437
HAPMAP53293-RS29016851	1	116348200	rs29016851
BTA-108007-NO-RS	1	116419981	rs41664832
ARS-BFGL-NGS-57677	1	116472073	rs42347234
BTB-01575226	1	116518604	rs42691194
HAPMAP38720-BTA-105046	1	116582598	rs41614035
BTB-02041724	1	116700751	rs43146027
BTA-90528-NO-RS	1	116710190	rs41592529
BTB-00051291	1	116853616	rs43258621
BTB-02083452	1	116879644	rs43185677
HAPMAP24434-BTA-48171	1	116928702	rs41605459
BTB-02047820	1	117318567	rs43156801
BTB-01622929	1	117345968	rs42743786
HAPMAP50370-BTA-48158	1	117521475	rs41639459
BOVINEHD0100033169	1	117542923	rs133538819
BTA-20517-NO-RS	1	117585231	rs41580133
HAPMAP60528-RS29019947	1	117619160	rs29019947
BTB-01305960	1	117722957	rs42432973
ARS-BFGL-NGS-25618	1	117781148	rs108974295
BTB-01641194	1	117817906	rs42750853
BTB-01499384	1	117894695	rs42618761
UA-IFASA-1947	1	117973576	rs29012024
HAPMAP51365-BTA-98510	1	118002920	rs41665600
BTB-00051535	1	118072379	rs43261465
ARS-BFGL-NGS-93375	1	118105327	rs110038415
ARS-BFGL-NGS-13821	1	118127187	rs43260467
BTA-48213-NO-RS	1	118162844	rs41583907
HAPMAP39027-BTA-48208	1	118194724	rs41639487
BTB-00051887	1	118226740	rs43264910
ARS-BFGL-NGS-10545	1	118289543	rs109546129
BTB-00051924	1	118374617	rs43265947
HAPMAP42953-BTA-48231	1	118532290	rs41601104
HAPMAP46705-BTA-49345	1	118581426	rs41578197
BTB-00052514	1	118609659	rs43262828
BTB-00052487	1	118643593	rs43262801
BTB-00052471	1	118672043	rs43262785
BTA-99965-NO-RS	1	118714300	rs41596925
ARS-BFGL-NGS-23299	1	118752046	rs110678249
HAPMAP56538-RS29024657	1	118777869	rs29024657
HAPMAP48354-BTA-48238	1	118837556	rs41639493
BTB-00052307	1	118860691	rs43260623
ARS-BFGL-NGS-105650	1	118882592	rs110656201
BTB-01543431	1	119018882	rs42660905
BTB-01543375	1	119062902	rs42660849
BOVINEHD0100033645	1	119149472	rs42745639
IDBV30100005166	1	119161752	NA
HAPMAP41567-BTA-52975	1	119226741	rs41585307
HAPMAP46305-BTA-53011	1	119374036	rs41637805
BTB-02013809	1	119399386	rs43120098
ARS-BFGL-NGS-112497	1	119421373	rs110543211
BTB-01877866	1	119446658	rs42986744
ARS-BFGL-NGS-119723	1	119470974	rs110530704
BTB-00052737	1	119544478	rs43265648
ARS-BFGL-NGS-27741	1	119579301	rs41635984
ARS-BFGL-NGS-91306	1	119725960	rs110020644
ARS-BFGL-NGS-117328	1	119749415	rs110308751
BTB-00052826	1	119790569	rs43266535
BTB-01943865	1	119835847	rs43051807
BTB-00053420	1	119873516	rs43263227
AX-18453857	1	119929570	rs43263190
ARS-BFGL-NGS-50236	1	119931878	rs110086518
ARS-BFGL-BAC-7205	1	119976661	rs110980619
BTB-00053237	1	120001963	rs43262044
BOVINEHD0100034002	1	120100877	rs136026255
ARS-BFGL-NGS-110032	1	120109716	rs43262034
HAPMAP34409-BES7_CONTIG244_858	1	120149924	rs43708438
ARS-BFGL-BAC-7198	1	120303037	rs41838022
HAPMAP23082-BTA-147775	1	120326805	rs43111100
HAPMAP38442-BTA-87622	1	120337884	rs41594412
BTB-01476130	1	120496926	rs42596239
ARS-BFGL-NGS-99492	1	120572284	rs109929555
BTB-00052149	1	120625309	rs43259966
ARS-BFGL-BAC-13578	1	120752725	rs109133212
HAPMAP39043-BTA-84510	1	120915343	rs41594942
BTA-120125-NO-RS	1	120948506	rs41572660
BTA-49368-NO-RS	1	121093829	rs41578200
BTB-00053769	1	121341406	rs43267675
BTA-49375-NO-RS	1	121363361	rs41578204
BOVINEHD0100034370	1	121443203	rs133811064
BOVINEHD0100034374	1	121453545	rs135450417
BTB-01117320	1	121529092	rs42274198
BTB-01904540	1	121686760	rs43010529
BTB-01116994	1	121733487	rs42272883
BTB-01116925	1	121785956	rs42271814
HAPMAP25578-BTA-148357	1	121818219	rs109276095
BTB-01116848	1	121845053	rs42271737
BOVINEHD0100034498	1	121877931	rs133355593
ARS-BFGL-NGS-114386	1	121897831	rs109698638
HAPMAP25850-BTA-148345	1	121925426	rs110028953
BTB-01793232	1	122057632	rs42911610
HAPMAP51836-BTA-49378	1	122175425	rs41601545
BTB-00054360	1	122271495	rs43262568
HAPMAP43795-BTA-16918	1	122360054	rs41621057
ARS-BFGL-NGS-12402	1	122427093	rs109277156
HAPMAP55173-RS29024142	1	122452047	rs29024142
BTA-49389-NO-RS	1	122474911	rs41636008
BTB-00054052	1	122565912	rs43269057
BTB-00054069	1	122606040	rs43269074
BTB-00054609	1	122636122	rs43263816
BTA-49414-NO-RS	1	122665580	rs41578214
HAPMAP43868-BTA-49405	1	122767985	rs41636018
BTB-00054470	1	122789893	rs43263077
ARS-BFGL-NGS-105510	1	122814776	rs110845213
ARS-BFGL-BAC-14216	1	122884941	rs110666321
ARS-BFGL-NGS-7472	1	122911380	rs110230312
BTB-01382680	1	122973343	rs42502557
BTA-86287-NO-RS	1	123000922	rs41664953
HAPMAP59501-RS29020824	1	123032224	rs29020824
ARS-BFGL-NGS-15972	1	123130845	rs110804621
BTB-01694763	1	123153828	rs42810757
BTB-01694682	1	123199831	rs42809476
ARS-BFGL-NGS-39073	1	123230830	rs109330652
BTB-00054661	1	123335404	rs43264168
BTB-00054647	1	123372013	rs43264154
BTB-00056029	1	123403379	rs43266936
BTB-00055938	1	123474366	rs43266445
BTB-00055741	1	123536637	rs43265048
HAPMAP38963-BTA-50274	1	123672861	rs41639296
ARS-BFGL-NGS-91292	1	123713681	rs109029759
ARS-BFGL-BAC-14843	1	123759167	rs110334835
BTB-01479818	1	123876268	rs42602615
HAPMAP47791-BTA-96755	1	123921894	rs41591319
BTA-119435-NO-RS	1	123998490	rs41617727
ARS-BFGL-NGS-553	1	124068962	rs110198933
BTA-22052-NO-RS	1	124196948	rs41575914
BOVINEHD0100035096	1	124314013	rs109956088
BTA-22049-NO-RS	1	124464855	rs41629197
BTA-114011-NO-RS	1	124531404	rs41612521
HAPMAP25115-BTA-50291	1	124603853	rs41606314
HAPMAP50904-BTA-17187	1	124692274	rs41569108
BTB-00056059	1	124785274	rs43266963
HAPMAP50245-BTA-117044	1	124848249	rs41618401
HAPMAP45144-BTA-100450	1	124963428	rs41610871
HAPMAP59026-RS29022289	1	125076053	rs29022289
BOVINEHD0100035293	1	125220873	rs43749012
BTB-01405008	1	125264530	rs42530614
BTA-97832-NO-RS	1	125283942	rs41609661
HAPMAP54815-RS29020074	1	125350385	rs29020074
ARS-BFGL-NGS-28503	1	125366854	rs109412208
ARS-BFGL-NGS-63031	1	125406903	rs110207001
HAPMAP50536-BTA-99808	1	125641702	rs41596878
ARS-BFGL-NGS-111513	1	125725305	rs110134146
BTB-01369713	1	125943303	rs42492559
BTB-01369884	1	126027422	rs42493530
ARS-BFGL-NGS-89910	1	126118941	rs43158058
BTB-01615126	1	126142305	rs42728619
BOVINEHD0100035594	1	126149597	rs133291928
HAPMAP47487-BTA-107875	1	126199422	rs41568872
BOVINEHD0100035674	1	126359610	rs109224433
HAPMAP41768-BTA-120174	1	126371748	rs41620798
ARS-BFGL-NGS-107861	1	126434398	rs110471435
BTB-00060880	1	126523428	rs43274686
BTB-00060751	1	126549908	rs43273660
ARS-BFGL-NGS-98257	1	126567481	rs43272464
ARS-BFGL-NGS-113021	1	126606801	rs43270362
BOVINEHD0100035824	1	126673726	rs43268442
ARS-BFGL-NGS-100109	1	126680933	rs43268477
BOVINEHD0100035851	1	126716497	rs134820715
HAPMAP48368-BTA-50297	1	126846004	rs41639303
ARS-BFGL-NGS-79291	1	126898336	rs109433456
ARS-BFGL-BAC-7227	1	126931293	rs109945863
ARS-BFGL-NGS-27011	1	127112983	rs109874518
BTA-50361-NO-RS	1	127166834	rs41639330
BTB-01935567	1	127206157	rs43043730
HAPMAP52333-RS29027485	1	127288890	rs29027485
BTB-00057862	1	127317180	rs43271641
HAPMAP51248-BTA-51337	1	127377010	rs41637080
BTB-00056188	1	127546305	rs43261094
BTA-50305-NO-RS	1	127568464	rs41580320
BTB-00056233	1	127615037	rs43262139
BTB-01663737	1	127841330	rs42774696
ARS-BFGL-NGS-105585	1	127998001	rs110712154
ARS-BFGL-NGS-115547	1	128031876	rs109855202
ARS-BFGL-BAC-16161	1	128092950	rs43263378
HAPMAP42138-BTA-21868	1	128117807	rs41627902
ARS-BFGL-NGS-92777	1	128320901	rs43265232
BTB-00056583	1	128372905	rs43265267
BTB-00056613	1	128398119	rs43265297
ARS-BFGL-NGS-34197	1	128420783	rs43265316
ARS-BFGL-NGS-111607	1	128447062	rs110549531
ARS-BFGL-NGS-118073	1	128471733	rs43266192
ARS-BFGL-NGS-118749	1	128518666	rs109129430
ARS-BFGL-NGS-42035	1	128581140	rs108977638
ARS-BFGL-NGS-61598	1	128608115	rs109227365
ARS-BFGL-NGS-411	1	128702093	rs109907855
BTB-00056939	1	128731809	rs43268022
HAPMAP49636-BTA-50341	1	128755717	rs41639316
BTA-01811-RS29012765	1	128776905	rs29012765
ARS-BFGL-NGS-82206	1	128864268	rs41639318
BTA-50347-NO-RS	1	128887823	rs41639321
ARS-BFGL-NGS-104657	1	128908587	rs109828384
BTB-00057150	1	128938068	rs43265135
ARS-BFGL-NGS-31046	1	128962989	rs110915186
ARS-BFGL-NGS-116868	1	129049315	rs109985403
ARS-BFGL-NGS-57577	1	129076257	rs109377412
ARS-BFGL-NGS-24528	1	129101492	rs43266121
ARS-BFGL-NGS-99827	1	129125371	rs43267798
BTB-02067404	1	129170050	rs43166563
ARS-BFGL-NGS-110636	1	129181008	rs109999683
BTA-49421-NO-RS	1	129230649	rs41578216
BTB-00055174	1	129305266	rs43260781
ARS-BFGL-NGS-14969	1	129339868	rs43261927
BTA-49441-NO-RS	1	129366353	rs41636438
ARS-BFGL-NGS-116542	1	129388513	rs110780956
BTB-00055549	1	129424205	rs43263856
ARS-BFGL-NGS-64270	1	129505485	rs109686415
ARS-BFGL-NGS-40583	1	129625019	rs110081417
ARS-BFGL-NGS-80200	1	129680892	rs42527375
HAPMAP58543-RS29022778	1	129714829	rs29022778
HAPMAP39600-BTA-89434	1	129743120	rs41660568
ARS-BFGL-NGS-33537	1	129774934	rs42526539
ARS-BFGL-NGS-96173	1	129833191	rs110301946
HAPMAP41763-BTA-117901	1	129906440	rs41618560
BTB-01744858	1	129942985	rs42855951
ARS-BFGL-NGS-33162	1	129974968	rs111014582
BTA-91136-NO-RS	1	130032478	rs41604024
HAPMAP42453-BTA-122047	1	130168696	rs41623623
BTB-01476933	1	130381286	rs42595235
ARS-BFGL-NGS-35567	1	130414598	rs110588357
ARS-BFGL-NGS-18962	1	130517998	rs110795278
ARS-BFGL-NGS-74871	1	130586554	rs110742535
ARS-BFGL-NGS-112867	1	130616566	rs109119585
BOVINEHD4100000744	1	130642533	rs41579133
HAPMAP39275-BTA-51342	1	130684886	rs41637083
HAPMAP52157-RS29019405	1	130736547	rs29019405
ARS-BFGL-NGS-54586	1	130964390	rs110596073
ARS-BFGL-NGS-29033	1	131047864	rs109090591
ARS-BFGL-NGS-44711	1	131111445	rs109567918
ARS-BFGL-NGS-6392	1	131227520	rs110677938
ARS-BFGL-NGS-56582	1	131261969	rs43268059
ARS-BFGL-NGS-117553	1	131326810	rs41994531
BTB-00058727	1	131642361	rs43271202
ARS-BFGL-NGS-84687	1	131684053	rs110442512
ARS-BFGL-NGS-107359	1	131785094	rs110797517
ARS-BFGL-NGS-56103	1	131806595	rs43272177
ARS-BFGL-NGS-37759	1	131906267	rs110146730
HAPMAP54420-RS29021652	1	131979848	rs29021652
HAPMAP50014-BTA-51389	1	132011695	rs41637123
ARS-BFGL-NGS-23583	1	132049236	rs110515049
BTB-00059412	1	132069357	rs43270484
ARS-BFGL-NGS-10455	1	132112092	rs109091559
ARS-BFGL-NGS-82386	1	132182348	rs109404017
HAPMAP51604-BTA-51399	1	132240437	rs41638133
BOVINEHD0100037688	1	132325226	rs134954117
BOVINEHD0100037690	1	132331882	rs43768499
BOVINEHD0100037692	1	132338002	rs135827603
BOVINEHD0100037705	1	132380410	rs110800926
BOVINEHD0100037711	1	132406194	rs136498927
BOVINEHD0100037712	1	132409877	rs134019125
BOVINEHD0100037713	1	132414497	rs110842061
BOVINEHD0100037715	1	132418749	rs109735870
BOVINEHD0100037734	1	132505611	rs110264752
BOVINEHD0100037738	1	132527877	rs133694135
BOVINEHD0100037744	1	132536174	rs110208777
BOVINEHD0100037746	1	132538714	rs135923056
ARS-BFGL-BAC-693	1	132555764	rs109384003
BOVINEHD0100037753	1	132556716	rs133770311
BOVINEHD0100037756	1	132570640	rs133930632
ARS-BFGL-NGS-15866	1	132591352	rs109611350
BOVINEHD0100037771	1	132639689	rs136852464
BTA-53359-NO-RS	1	132647596	rs41581391
BOVINEHD0100037774	1	132651093	rs41581394
BOVINEHD0100037780	1	132671755	rs135997882
BOVINEHD0100037786	1	132678177	rs109192689
ARS-BFGL-NGS-1834	1	132696696	rs109095740
HAPMAP38506-BTA-52316	1	132723503	rs41602583
ARS-BFGL-NGS-79259	1	132768483	rs109964067
HAPMAP35028-BES2_CONTIG431_1271	1	132883951	rs43705536
ARS-BFGL-NGS-112530	1	132940546	rs110635748
ARS-BFGL-BAC-11042	1	132983082	rs109424540
BTB-00059569	1	133027725	rs43272238
ARS-BFGL-NGS-54128	1	133049058	rs43271624
BTB-00059627	1	133113456	rs43272296
ARS-BFGL-NGS-4200	1	133141325	rs110957883
ARS-BFGL-NGS-44780	1	133183163	rs109001617
BOVINEHD0100037952	1	133245034	rs134728032
ARS-BFGL-NGS-68753	1	133286041	rs109255963
BTB-00061242	1	133323967	rs43268844
HAPMAP45405-BTA-111896	1	133428858	rs41607057
HAPMAP42863-BTA-17899	1	133707945	rs41575285
BTB-01963898	1	133936071	rs43067163
BTB-00061551	1	133958910	rs43271751
IDBV20100000212	1	134037003	rs43271814
ARS-BFGL-NGS-115064	1	134069561	rs43273037
IDBV20100000213	1	134085882	rs110607027
ARS-BFGL-NGS-26880	1	134090244	rs110007226
HAPMAP29089-BTA-99541	1	134378569	rs41599969
HAPMAP45933-BTA-53323	1	134528341	rs41639349
HAPMAP39319-BTA-25543	1	134593499	rs41630453
BTB-01789715	1	134666688	rs42899242
ARS-BFGL-NGS-119029	1	134692148	rs43275195
ARS-BFGL-NGS-3162	1	134808305	rs110923879
BTB-00062051	1	134862036	rs43277348
ARS-BFGL-NGS-54112	1	134892799	rs109806175
ARS-BFGL-BAC-11680	1	134918415	rs43277399
ARS-BFGL-NGS-35508	1	135028845	rs43268758
ARS-BFGL-NGS-108336	1	135050488	rs109408005
HAPMAP35582-SCAFFOLD40562_2432	1	135136476	rs29024361
ARS-BFGL-NGS-106616	1	135194234	rs43141494
BTB-00062715	1	135269426	rs43271311
BOVINEHD0100038447	1	135284710	rs136526267
ARS-BFGL-NGS-114679	1	135291628	rs109350557
ARS-BFGL-NGS-78666	1	135366450	rs109309734
ARS-BFGL-NGS-2595	1	135444745	rs43272698
ARS-BFGL-NGS-105305	1	135491887	rs109269048
ARS-BFGL-NGS-101030	1	135530772	rs110646735
ARS-BFGL-NGS-30809	1	135580651	rs109272208
BTB-01355084	1	135602002	rs42482108
HAPMAP38056-BTA-122829	1	135635073	rs41575090
ARS-BFGL-NGS-72308	1	135751118	rs29026966
BOVINEHD0100038669	1	135794641	rs137374593
ARS-BFGL-NGS-113451	1	135812920	rs111024607
HAPMAP48385-BTA-54303	1	135860489	rs41643379
BTB-00063891	1	135883989	rs43272879
BTB-00063876	1	135947079	rs43272864
ARS-BFGL-NGS-13683	1	135995337	rs110172140
ARS-BFGL-NGS-113807	1	136029972	rs109611923
ARS-BFGL-NGS-99025	1	136127682	rs110224946
ARS-BFGL-BAC-11687	1	136210358	rs43270188
BTA-53368-NO-RS	1	136278098	rs41581396
HAPMAP51252-BTA-53367	1	136375095	rs41581395
ARS-BFGL-NGS-98138	1	136443961	rs43268636
ARS-BFGL-NGS-11236	1	136476195	rs43274485
ARS-BFGL-NGS-12806	1	136603695	rs110340232
ARS-BFGL-NGS-107390	1	136623809	rs43273358
IDBV30100005188	1	136695022	rs43274991
ARS-BFGL-NGS-107707	1	136709558	rs109977727
ARS-BFGL-NGS-33335	1	136745286	rs110903863
ARS-BFGL-NGS-27844	1	136770555	rs43269920
BOVINEHD0100039001	1	136786371	rs43271844
ARS-BFGL-NGS-93090	1	136798461	rs108971563
ARS-BFGL-NGS-103751	1	136832697	rs109341311
ARS-BFGL-NGS-18119	1	136905127	rs43247868
BOVINEHD0100039048	1	136960390	rs133029826
ARS-BFGL-NGS-119153	1	136996471	rs110921286
ARS-BFGL-NGS-10246	1	137080380	rs43255862
BTB-00039698	1	137170300	rs43253484
ARS-BFGL-NGS-60475	1	137221989	rs109857170
BTA-40533-NO-RS	1	137257246	rs41635716
BTA-120764-NO-RS	1	137284174	rs41622823
BTB-00039553	1	137322138	rs43252339
HAPMAP52330-RS29021130	1	137391425	rs29021130
ARS-BFGL-NGS-112400	1	137426143	rs110421674
ARS-BFGL-BAC-14873	1	137500339	rs110728712
ARS-BFGL-NGS-116855	1	137526694	rs110732058
HAPMAP41179-BTA-120763	1	137567928	rs41622822
HAPMAP42704-BTA-84999	1	137648990	rs41657135
BTB-00406913	1	137821564	rs43611067
HAPMAP55182-RS29024603	1	138142367	rs29024603
HAPMAP34056-BES2_CONTIG421_810	1	138178130	rs43708442
BTB-00064766	1	138330470	rs43275053
ARS-BFGL-BAC-5529	1	138362306	rs109208747
ARS-BFGL-NGS-78397	1	138395988	rs110873867
BOVINEHD0100039526	1	138457179	rs43003936
ARS-BFGL-NGS-1001	1	138487358	rs109668017
HAPMAP48589-BTA-107619	1	138528244	rs41617748
ARS-BFGL-NGS-2076	1	138579674	rs42948741
ARS-USMARC-PARENT-AY943841-RS17871566	1	138583183	rs17871566
BOVINEHD0100039570	1	138601259	rs42947993
ARS-BFGL-NGS-29472	1	138650000	rs110295157
HAPMAP20495-RS29024564	1	138692649	rs29024564
BTA-39380-NO-RS	1	138713450	rs41580905
ARS-BFGL-NGS-116700	1	138745244	rs43283301
BTB-00076647	1	138762745	rs43283639
HAPMAP52451-RS29021142	1	138784934	rs29021142
BOVINEHD0100039635	1	138818432	rs42859417
ARS-BFGL-NGS-93180	1	138832098	rs43274059
ARS-BFGL-NGS-76451	1	138927511	rs109668577
BTB-01773000	1	138993085	rs42883237
BTB-01777620	1	139094903	rs42889208
BTB-01305420	1	139136407	rs42428138
BTA-122684-NO-RS	1	139231307	rs41619822
ARS-BFGL-NGS-103518	1	139280415	rs109430640
ARS-BFGL-NGS-105560	1	139450331	rs108980960
HAPMAP49908-BTA-20502	1	139473241	rs41622712
BTA-67523-NO-RS	1	139556422	rs41589492
ARS-BFGL-NGS-117937	1	139703463	rs43152865
ARS-BFGL-NGS-110299	1	139824926	rs42642362
HAPMAP54009-RS29018701	1	139894477	rs29018701
ARS-BFGL-NGS-82122	1	140000659	rs42914660
ARS-BFGL-NGS-107473	1	140095576	rs109327355
ARS-BFGL-NGS-76160	1	140120689	rs42736568
UA-IFASA-3942	1	140149026	rs29026523
BTB-00070923	1	140276805	rs43282740
BTB-00070861	1	140302093	rs43281678
BOVINEHD0100040117	1	140322647	rs109578539
BTB-00070740	1	140401992	rs43280557
HAPMAP41906-BTA-57339	1	140476945	rs41643696
ARS-BFGL-NGS-73455	1	140524195	rs110315716
HAPMAP40074-BTA-54364	1	140596472	rs41584543
ARS-BFGL-NGS-14502	1	140685557	rs109788394
ARS-BFGL-NGS-104662	1	140726958	rs43275130
HAPMAP41748-BTA-108916	1	140920366	rs41616977
ARS-BFGL-NGS-31585	1	140956576	rs110277498
BTB-01839901	1	140996730	rs42951145
BTB-00067270	1	141351312	rs43275844
ARS-BFGL-NGS-118700	1	141396322	rs43275860
BOVINEHD0100040451	1	141449690	rs110111428
HAPMAP41574-BTA-54365	1	141460090	rs41643395
UA-IFASA-4369	1	141531071	rs29026456
HAPMAP39005-BTA-113964	1	141652167	rs41612478
ARS-BFGL-NGS-91441	1	141691093	rs109784333
ARS-BFGL-NGS-22768	1	141713896	rs110857695
BTB-01225777	1	141738871	rs42384304
ARS-BFGL-NGS-106484	1	141767788	rs110034584
ARS-BFGL-NGS-44907	1	141807977	rs109968527
BTB-00067063	1	141926248	rs43279634
UA-IFASA-3744	1	141950092	rs29024836
BOVINEHD0100040697	1	141995815	rs109649293
BTB-01844108	1	142071725	rs42956310
ARS-BFGL-NGS-104338	1	142094979	rs42955418
ARS-BFGL-NGS-39171	1	142172755	rs110226678
ARS-BFGL-NGS-40286	1	142192985	rs110796909
ARS-BFGL-NGS-118672	1	142296642	rs110332225
HAPMAP48127-BTA-93939	1	142370512	rs41667429
ARS-BFGL-NGS-62175	1	142401535	rs43273607
BTB-01710763	1	142446153	rs42823060
ARS-BFGL-NGS-39460	1	142475932	rs110005099
ARS-BFGL-NGS-117826	1	142502514	rs109547285
BTB-00066611	1	142595255	rs43275396
BTB-00066658	1	142616678	rs43275943
BOVINEHD0100040967	1	142693929	rs135863546
HAPMAP40443-BTA-55393	1	142861361	rs41639229
[truncated: 34,498 more rows]
