# Supplementary material for: GWAS and eQTL analysis identifies a SNP associated with both residual feed intake and GFRA2 expression in beef cattle
Source: Sci Rep. 2018 Sep 24;8:14301. doi: 10.1038/s41598-018-32374-6 (PMC6155370; doi:10.1038/s41598-018-32374-6)
Supplement: Supplementary file 4 — Supplementary Table S4 [file 41598_2018_32374_MOESM4_ESM.xlsx]

## Sheet: Supplementary Table S4a
	Table S4a: Results of individual breed GWAS for each SNP identified as significantly associated with RFI following meta-analysis
						AA				BB				CH				LM				SI
Trait	SNP ID	Nearby gene	Meta-analysis P-value	Z-score	Direction of Effect*	GWAS P-value	Regression Beta	Standard Error	Minor Allele Frequency	GWAS P-value	Regression Beta	Standard Error	Minor Allele Frequency	GWAS P-value	Regression Beta	Standard Error	Minor Allele Frequency	GWAS P-value	Regression Beta	Standard Error	Minor Allele Frequency	GWAS P-value	Regression Beta	Standard Error	Minor Allele Frequency
RFI	rs43555985	GFRA2	8.278e-06	-4.458	-----	0.214074	-0.19484	0.155823	0.245098	0.117698	-0.126429	0.0804127	0.40113	0.530268	-0.0361837	0.0576021	0.383721	0.00123808	-0.169832	0.0522994	0.416201	0.00238702	-0.223926	0.0730689	0.295848
	rs41638273	SLC40A1	1.082e-05	4.4	+++++	0.165112	0.29077	0.207943	0.156863	0.00316289	0.352465	0.117766	0.141243	0.00579278	0.186732	0.0672956	0.191214	0.0902634	0.105778	0.0623297	0.399441	0.173515	0.122434	0.0897354	0.16609
	rs109695205	ENSBTAG00000046721	1.61e-05	4.313	+++++	0.0302102	0.30341	0.138	0.333333	0.0411745	0.212228	0.103176	0.161017	0.108944	0.0979854	0.0609862	0.306202	0.0403676	-0.134708	0.0655524	0.229981	0.0235048	0.199888	0.0877746	0.204152
	rs110161277	PLEKHB2	2.764e-05	4.192	+++++	0.167893	0.241298	0.17371	0.151961	0.00523577	0.390891	0.138239	0.0819209	0.0140566	0.247154	0.100181	0.0813953	0.150302	0.131174	0.0910592	0.08473	0.0858023	0.154463	0.0896005	0.157439
	rs110418027	SMC1B	4.337e-05	-4.089	-----	0.0777489	-0.265436	0.148936	0.279412	0.082935	-0.151461	0.0868524	0.248588	0.0474272	-0.141796	0.0712963	0.206718	0.0392113	0.13863	0.0670671	0.190875	0.074982	-0.177176	0.0991433	0.121107
	rs43691372	DIS3	4.467e-05	4.082	+++++	0.173638	0.323421	0.236009	0.0784314	0.0535878	0.296655	0.152658	0.0677966	0.636297	0.0469385	0.0991816	0.0788114	0.00867038	0.199905	0.0758798	0.123836	0.00464511	0.314699	0.110303	0.100346
	rs42820242	IL7	4.48e-05	4.081	+++++	0.149374	0.209613	0.144269	0.455882	0.274023	0.0992466	0.0904473	0.268362	0.0747736	0.106512	0.059614	0.30491	0.0105624	0.164277	0.0640234	0.20298	0.0440857	0.141063	0.0697578	0.361592
ADG	rs386023985	ERN1	4.32e-11	-6.593	-----	0.34307	-0.141665	0.148708	0.171569	0.381539	-0.0782244	0.0891673	0.132768	0.000470535	-0.0782244	0.0891673	0.132768	1.15681e-07	-0.18704	0.0578421	0.157356	0.00129769	-0.558123	0.102643	0.228374
	rs135897656	CSF2RA	5.833e-10	6.195	+++++	0.154113	0.169712	0.118181	0.22549	0.169862	0.0887935	0.0644213	0.251412	3.63875e-07	0.0887935	0.0644213	0.251412	1.18784e-06	0.0432708	0.0417762	0.240223	0.300775	0.43077	0.0867839	0.179931
	rs136457441	RPL26	2.929e-09	5.936	+-+++	0.458467	0.148403	0.199398	0.0686275	-0.964092	0.00513697	0.113942	0.0734463	4.54687e-06	-0.00513697	0.113942	0.0734463	1.88437e-05	0.187313	0.072743	0.0903166	0.0102915	0.510829	0.1174	0.145329
	rs110660154	SPATA16	1.075e-07	5.314	+++++	0.0369422	0.191188	0.0904095	0.47549	-0.355571	-0.0502278	0.0542246	0.446328	5.20257e-05	0.0502278	0.0542246	0.446328	0.0980526	0.10289	0.0370127	0.430168	0.00562954	0.121636	0.073285	0.378893
	rs110780286	ITFG1	7.061e-06	4.492	+++++	0.213255	0.143965	0.114929	0.431373	-0.00979438	-0.171113	0.0655202	0.381356	0.394174	0.171113	0.0655202	0.381356	0.0986009	0.148518	0.0418466	0.418063	0.000420559	0.127798	0.0771235	0.423875
	rs382426807	STAT5A	7.697e-06	4.473	+-+-+	0.583603	0.157388	0.286203	0.0343137	-0.768603	0.0349456	0.118597	0.0762712	1.49633e-07	-0.0349456	0.118597	0.0762712	5.65371e-06	-0.0257946	0.0635817	0.124067	0.685131	0.465116	0.100549	0.129758
	rs41595251	OPRM1	1.215e-05	-4.375	-----	0.182661	-0.163588	0.121906	0.289216	-0.99371	0.000492336	0.062359	0.387006	0.116615	-0.000492336	0.062359	0.387006	4.60808e-05	-0.0967862	0.0404415	0.488827	0.017044	-0.298236	0.0720724	0.480969
	rs110590483	CCDC85A	2.21e-05	-4.243	-----	0.360332	-0.096857	0.1054	0.446078	0.16899	-0.0838912	0.0607396	0.471751	0.0056374	-0.0838912	0.0607396	0.471751	0.511991	-0.125397	0.0408836	0.467412	0.00227022	-0.0523324	0.0797072	0.342561
	rs109252082	TBC1D16	3.717e-05	4.124	+++++	0.0827238	0.295845	0.168797	0.122549	0.548735	0.0514248	0.0855905	0.152542	0.00126413	0.0514248	0.0855905	0.152542	0.508819	0.127324	0.0497032	0.278399	0.0106895	0.0534535	0.0808058	0.254325
	rs41592667	FRK	3.783e-05	4.12	+++++	0.492421	0.0795702	0.115487	0.294118	-0.602318	-0.0306705	0.0587536	0.389831	0.00717735	0.0306705	0.0587536	0.389831	0.0813562	0.115762	0.042569	0.323091	0.00675265	0.137664	0.0787091	0.358131
	rs41630180	TLL1	4.184e-05	-4.097	-----	0.807758	-0.0296774	0.121646	0.259804	-0.00186883	0.186002	0.0588907	0.474576	0.125148	-0.186002	0.0588907	0.474576	0.000619004	-0.0477593	0.0424285	0.480447	0.260822	-0.257088	0.0742716	0.486159
	rs41614223	ENSBTAG00000033195	4.391e-05	-4.086	-----	0.294116	-0.168349	0.159622	0.166667	-0.00783519	0.458581	0.170471	0.0310734	0.000924112	-0.458581	0.170471	0.0310734	0.0626714	-0.061206	0.0942607	0.0493482	0.516406	-0.458581	0.24539	0.0224913
	rs137576435	BCAS3	4.524e-05	-4.079	-----	0.394708	-0.0965072	0.112901	0.416667	0.410736	-0.0493558	0.0598562	0.446328	0.0203111	-0.0493558	0.0598562	0.446328	0.76393	-0.148888	0.0392601	0.44041	0.00016623	-0.0230404	0.0766456	0.429066
	rs136789347	ENSBTAT00000064488	4.715e-05	-4.069	-----	0.198781	-0.250864	0.193926	0.0784314	0.666202	-0.035009	0.081021	0.225989	0.135434	-0.035009	0.081021	0.225989	0.000177144	-0.131203	0.0668863	0.0949721	0.0503299	-0.345814	0.0910197	0.190311
FI	IDBV32000008978	ADAMTS16	1.331e-05	4.355	++++-	0.00599679	2.27679	0.810853	0.269608	0.00168792	1.42702	0.447383	0.333333	0.00768234	0.994116	0.370964	0.242894	0.0335322	0.653951	0.306854	0.206704	0.859183	-0.0692276	0.389853	0.249135
	rs55617218	HNF1B	2.608e-05	-4.205	+----	0.421519	0.726226	0.899786	0.323529	0.175034	-1.55521	1.14209	0.0310734	0.28329	0.773476	-0.719875	0.0555556	0.000192307	-2.67798	0.713169	0.027933	0.0081355	-3.08065	1.15598	0.0207612
	rs109691080	MAP3K7CL	4.428e-05	4.084	-++++	0.689175	-0.315845	0.787375	0.382353	0.444708	0.391264	0.510788	0.443503	0.000140999	1.34803	0.35059	0.273902	0.188162	0.401352	0.304582	0.216946	0.00652707	1.00316	0.366105	0.352941
	* Direction of effect of Illumina A allele

## Sheet: Supplementary Table S4b
Table S4b: Results of individual breed GWAS for each SNP identified as significantly associated with ADG following meta-analysis
					AA				BB				CH				LM				SI
SNP ID	Nearby gene	Meta-analysis P-value	Z-score	Direction of Effect*	GWAS P-value	Regression Beta	Standard Error	Minor Allele Frequency	GWAS P-value	Regression Beta	Standard Error	Minor Allele Frequency	GWAS P-value	Regression Beta	Standard Error	Minor Allele Frequency	GWAS P-value	Regression Beta	Standard Error	Minor Allele Frequency	GWAS P-value	Regression Beta	Standard Error	Minor Allele Frequency
rs386023985	ERN1	4.32e-11	-6.593	-----	0.34307	-0.141665	0.148708	0.171569	0.381539	-0.0782244	0.0891673	0.132768	0.000470535	-0.0782244	0.0891673	0.132768	1.15681e-07	-0.18704	0.0578421	0.157356	0.00129769	-0.558123	0.102643	0.228374
rs135897656	CSF2RA	5.833e-10	6.195	+++++	0.154113	0.169712	0.118181	0.22549	0.169862	0.0887935	0.0644213	0.251412	3.63875e-07	0.0887935	0.0644213	0.251412	1.18784e-06	0.0432708	0.0417762	0.240223	0.300775	0.43077	0.0867839	0.179931
rs136457441	RPL26	2.929e-09	5.936	+-+++	0.458467	0.148403	0.199398	0.0686275	-0.964092	0.00513697	0.113942	0.0734463	4.54687e-06	-0.00513697	0.113942	0.0734463	1.88437e-05	0.187313	0.072743	0.0903166	0.0102915	0.510829	0.1174	0.145329
rs110660154	SPATA16	1.075e-07	5.314	+++++	0.0369422	0.191188	0.0904095	0.47549	-0.355571	-0.0502278	0.0542246	0.446328	5.20257e-05	0.0502278	0.0542246	0.446328	0.0980526	0.10289	0.0370127	0.430168	0.00562954	0.121636	0.073285	0.378893
rs110780286	ITFG1	7.061e-06	4.492	+++++	0.213255	0.143965	0.114929	0.431373	-0.00979438	-0.171113	0.0655202	0.381356	0.394174	0.171113	0.0655202	0.381356	0.0986009	0.148518	0.0418466	0.418063	0.000420559	0.127798	0.0771235	0.423875
rs382426807	STAT5A	7.697e-06	4.473	+-+-+	0.583603	0.157388	0.286203	0.0343137	-0.768603	0.0349456	0.118597	0.0762712	1.49633e-07	-0.0349456	0.118597	0.0762712	5.65371e-06	-0.0257946	0.0635817	0.124067	0.685131	0.465116	0.100549	0.129758
rs41595251	OPRM1	1.215e-05	-4.375	-----	0.182661	-0.163588	0.121906	0.289216	-0.99371	0.000492336	0.062359	0.387006	0.116615	-0.000492336	0.062359	0.387006	4.60808e-05	-0.0967862	0.0404415	0.488827	0.017044	-0.298236	0.0720724	0.480969
rs110590483	CCDC85A	2.21e-05	-4.243	-----	0.360332	-0.096857	0.1054	0.446078	0.16899	-0.0838912	0.0607396	0.471751	0.0056374	-0.0838912	0.0607396	0.471751	0.511991	-0.125397	0.0408836	0.467412	0.00227022	-0.0523324	0.0797072	0.342561
rs109252082	TBC1D16	3.717e-05	4.124	+++++	0.0827238	0.295845	0.168797	0.122549	0.548735	0.0514248	0.0855905	0.152542	0.00126413	0.0514248	0.0855905	0.152542	0.508819	0.127324	0.0497032	0.278399	0.0106895	0.0534535	0.0808058	0.254325
rs41592667	FRK	3.783e-05	4.12	+++++	0.492421	0.0795702	0.115487	0.294118	-0.602318	-0.0306705	0.0587536	0.389831	0.00717735	0.0306705	0.0587536	0.389831	0.0813562	0.115762	0.042569	0.323091	0.00675265	0.137664	0.0787091	0.358131
rs41630180	TLL1	4.184e-05	-4.097	-----	0.807758	-0.0296774	0.121646	0.259804	-0.00186883	0.186002	0.0588907	0.474576	0.125148	-0.186002	0.0588907	0.474576	0.000619004	-0.0477593	0.0424285	0.480447	0.260822	-0.257088	0.0742716	0.486159
rs41614223	ENSBTAG00000033195	4.391e-05	-4.086	-----	0.294116	-0.168349	0.159622	0.166667	-0.00783519	0.458581	0.170471	0.0310734	0.000924112	-0.458581	0.170471	0.0310734	0.0626714	-0.061206	0.0942607	0.0493482	0.516406	-0.458581	0.24539	0.0224913
rs137576435	BCAS3	4.524e-05	-4.079	-----	0.394708	-0.0965072	0.112901	0.416667	0.410736	-0.0493558	0.0598562	0.446328	0.0203111	-0.0493558	0.0598562	0.446328	0.76393	-0.148888	0.0392601	0.44041	0.00016623	-0.0230404	0.0766456	0.429066
rs136789347	ENSBTAT00000064488	4.715e-05	-4.069	-----	0.198781	-0.250864	0.193926	0.0784314	0.666202	-0.035009	0.081021	0.225989	0.135434	-0.035009	0.081021	0.225989	0.000177144	-0.131203	0.0668863	0.0949721	0.0503299	-0.345814	0.0910197	0.190311
* Direction of effect of A allele

## Sheet: Supplementary Table S4c
Table S4c: Results of individual breed GWAS for each SNP identified as significantly associated with RFI following meta-analysis
					AA				BB				CH				LM				SI
SNP ID	Nearby gene	Meta-analysis P-value	Z-score	Direction of Effect*	GWAS P-value	Regression Beta	Standard Error	Minor Allele Frequency	GWAS P-value	Regression Beta	Standard Error	Minor Allele Frequency	GWAS P-value	Regression Beta	Standard Error	Minor Allele Frequency	GWAS P-value	Regression Beta	Standard Error	Minor Allele Frequency	GWAS P-value	Regression Beta	Standard Error	Minor Allele Frequency
IDBV32000008978	ADAMTS16	1.331e-05	1.331e-05	++++-	0.00599679	2.27679	0.810853	0.269608	0.00168792	1.42702	0.447383	0.333333	0.00768234	0.994116	0.370964	0.242894	0.0335322	0.653951	0.306854	0.206704	0.859183	-0.0692276	0.389853	0.249135
rs55617218	HNF1B	2.608e-05	2.608e-05	+----	0.421519	0.726226	0.899786	0.323529	0.175034	-1.55521	1.14209	0.0310734	0.28329	0.773476	-0.719875	0.0555556	0.000192307	-2.67798	0.713169	0.027933	0.0081355	-3.08065	1.15598	0.0207612
rs109691080	MAP3K7CL	4.428e-05	4.428e-05	-++++	0.689175	-0.315845	0.787375	0.382353	0.444708	0.391264	0.510788	0.443503	0.000140999	1.34803	0.35059	0.273902	0.188162	0.401352	0.304582	0.216946	0.00652707	1.00316	0.366105	0.352941
* Direction of effect of A allele
